# Supplementary material for: (E)-(2,4-Dichloro­benzyl­idene)amino cyclo­propane­carboxyl­ate
Source: Acta Crystallogr Sect E Struct Rep Online. 2012 May 2;68(Pt 6):o1594. doi: 10.1107/S1600536812018016 (PMC3379204; doi:10.1107/S1600536812018016)
Supplement: Supplementary file 2 [file e-68-o1594-Isup2.hkl]

# 
# h,k,l, Fc-squared, Fo-squared, sigma(Fo-squared) and status flag 
# 
data_I
_shelx_title ' R81130D in P-1' 
_shelx_refln_list_code          4 
_shelx_F_calc_maximum       84.35 
_exptl_crystal_F_000       264.00 
_reflns_d_resolution_high  0.8404 
 
loop_ 
 _symmetry_equiv_pos_as_xyz 
 'x, y, z' 
 '-x, -y, -z' 
 
_cell_length_a     6.4381 
_cell_length_b     7.6030 
_cell_length_c    11.9563 
_cell_angle_alpha  94.897 
_cell_angle_beta  100.417 
_cell_angle_gamma 102.704 
 
_shelx_F_squared_multiplier     1.000 
 
loop_ 
 _refln_index_h 
 _refln_index_k 
 _refln_index_l 
 _refln_F_squared_calc 
 _refln_F_squared_meas 
 _refln_F_squared_sigma 
 _refln_observed_status 
   1   0   0       96.96       94.71      5.62 o 
   2   0   0      443.04      449.26      7.04 o 
   3   0   0      154.22      156.43      3.27 o 
   4   0   0       46.29       41.92      2.02 o 
   5   0   0      270.29      267.75      8.84 o 
   6   0   0      281.98      300.55     16.76 o 
   7   0   0       31.12       29.41      2.44 o 
  -7   1   0        0.39        1.97      2.22 o 
  -6   1   0        7.74        6.29      2.83 o 
  -5   1   0       49.40       50.87      2.85 o 
  -4   1   0     1443.44     1544.80     53.04 o 
  -3   1   0      176.21      167.60      5.72 o 
  -2   1   0     1180.52     1183.31     15.52 o 
  -1   1   0        0.34       -0.02      0.29 o 
   0   1   0      117.22      121.18      1.68 o 
   1   1   0      667.59      655.03      7.31 o 
   2   1   0     2343.32     2355.95     40.96 o 
   3   1   0     1252.78     1259.70     17.33 o 
   4   1   0      177.48      172.45      3.82 o 
   5   1   0       61.81       64.81      3.06 o 
   6   1   0       70.49       76.55      2.56 o 
   7   1   0      315.28      352.82     18.98 o 
  -7   2   0       63.04       67.36      4.30 o 
  -6   2   0       49.10       47.22      2.51 o 
  -5   2   0      402.44      424.73     15.21 o 
  -4   2   0       56.08       50.89      2.55 o 
  -3   2   0     1625.40     1620.14     52.14 o 
  -2   2   0      534.84      498.21      4.64 o 
  -1   2   0      488.18      471.54      5.34 o 
   0   2   0     1328.41     1314.54     19.83 o 
   1   2   0      225.12      219.53      3.80 o 
   2   2   0      110.00      134.90      2.78 o 
   3   2   0      556.75      558.82      9.78 o 
   4   2   0       60.06       55.20      4.19 o 
   5   2   0       99.97      105.23      4.70 o 
   6   2   0       43.03       37.51      4.80 o 
  -7   3   0        0.14        0.97      2.26 o 
  -6   3   0     1186.32     1227.65     29.43 o 
  -5   3   0        1.63        1.30      1.69 o 
  -4   3   0        4.81        3.48      2.17 o 
  -3   3   0       10.73       12.94      0.88 o 
  -2   3   0        0.23        1.19      5.50 o 
  -1   3   0       83.03       74.07      2.53 o 
   0   3   0     2301.92     2315.47     35.38 o 
   1   3   0        2.59       12.40      2.15 o 
   2   3   0     1195.98     1251.01     11.12 o 
   3   3   0      134.00      139.75      4.05 o 
   4   3   0      630.52      642.38     18.00 o 
   5   3   0       51.56       47.70      2.47 o 
   6   3   0      255.08      235.67     21.44 o 
  -7   4   0        0.10       -0.31      7.95 o 
  -6   4   0        4.69        2.54      9.07 o 
  -5   4   0       83.17       98.09     14.42 o 
  -4   4   0      357.06      335.37     12.23 o 
  -3   4   0      167.88      189.38      4.77 o 
  -2   4   0      286.37      305.56     13.17 o 
  -1   4   0      654.75      650.18      9.63 o 
   0   4   0      674.86      679.72     18.19 o 
   1   4   0      630.00      617.55     12.75 o 
   2   4   0      408.47      397.30     17.79 o 
   3   4   0      228.98      226.87      6.12 o 
   4   4   0       23.22       24.99      1.80 o 
   5   4   0      138.37      145.73      9.10 o 
  -7   5   0      292.03      312.22     28.43 o 
  -6   5   0        0.02        1.98     11.13 o 
  -5   5   0      301.07      318.78     27.10 o 
  -4   5   0       82.14       86.97      4.87 o 
  -3   5   0      591.61      583.79     21.40 o 
  -2   5   0       12.11       15.13      1.56 o 
  -1   5   0       36.29       38.78      3.18 o 
   0   5   0       71.57       76.79      3.53 o 
   1   5   0      791.47      781.87     21.06 o 
   2   5   0        1.43        0.88      0.92 o 
   3   5   0      220.31      231.00     11.90 o 
   4   5   0       26.31       24.96      3.53 o 
   5   5   0        1.72        1.37      1.13 o 
  -6   6   0       50.98       53.04      9.94 o 
  -5   6   0       91.62       73.77      9.85 o 
  -4   6   0      216.19      217.04     12.21 o 
  -3   6   0       43.68       39.62      4.81 o 
  -2   6   0      453.59      446.53     17.42 o 
  -1   6   0       77.47       73.72      4.40 o 
   0   6   0      265.15      251.91     14.36 o 
   1   6   0       92.82       85.77      4.21 o 
   2   6   0       76.41       85.67      5.09 o 
   3   6   0        0.21        0.69      2.24 o 
   4   6   0      193.83      182.28     15.29 o 
  -6   7   0       40.75       41.46     29.69 o 
  -5   7   0        2.49        3.25      3.09 o 
  -4   7   0       44.58       52.47      3.61 o 
  -3   7   0       23.99       21.68      4.06 o 
  -2   7   0       67.92       68.30      7.19 o 
  -1   7   0        1.42        0.92      1.65 o 
   0   7   0       83.43       87.05      5.57 o 
   1   7   0       89.12       87.52     11.19 o 
   2   7   0        8.20        9.50      6.14 o 
   3   7   0        9.84       10.70      7.78 o 
  -4   8   0        0.28        0.60      1.22 o 
  -3   8   0      207.83      189.50     11.18 o 
  -2   8   0       16.65       13.29      2.08 o 
  -1   8   0        7.15        6.95      5.06 o 
   0   8   0        0.02       -0.11      2.01 o 
   1   8   0       73.12       75.97      7.48 o 
  -2   9   0      113.41      119.54      8.19 o 
   1  -9   1        0.04        1.76      2.33 o 
   2  -9   1       34.70       30.40      3.91 o 
  -1  -8   1       49.91       45.65      3.83 o 
   0  -8   1       67.78       64.15      4.94 o 
   1  -8   1       49.78       47.45      3.12 o 
   2  -8   1       93.88       96.63      6.23 o 
   3  -8   1        0.84        0.97      1.49 o 
   4  -8   1        6.39        5.03      5.05 o 
  -3  -7   1       31.65       33.30      3.35 o 
  -2  -7   1       16.47       14.27      8.20 o 
  -1  -7   1       29.06       28.63      2.27 o 
   0  -7   1       27.22       27.32      2.56 o 
   1  -7   1      497.10      514.95     42.66 o 
   2  -7   1       12.75       12.22      1.76 o 
   3  -7   1       19.23       17.50      2.37 o 
   4  -7   1        0.04        1.47      3.52 o 
   5  -7   1       78.08       66.11     12.99 o 
  -4  -6   1      209.01      202.37     16.86 o 
  -3  -6   1      355.54      386.85     14.76 o 
  -2  -6   1      156.73      159.91      8.51 o 
  -1  -6   1       47.82       47.10      3.30 o 
   0  -6   1       14.05       13.71      3.42 o 
   1  -6   1        0.71       -0.34      1.81 o 
   2  -6   1      517.19      517.42     18.68 o 
   3  -6   1       29.71       30.45      2.72 o 
   4  -6   1      583.37      592.68     30.27 o 
   5  -6   1        0.87        6.33      8.46 o 
   6  -6   1        0.03        0.53     10.96 o 
  -5  -5   1       53.36       45.94      2.48 o 
  -4  -5   1       28.01       26.98      1.88 o 
  -3  -5   1        0.13       -0.38      1.55 o 
  -2  -5   1      299.97      313.18     10.70 o 
  -1  -5   1       33.51       34.55      3.00 o 
   0  -5   1        4.99        3.82      2.23 o 
   1  -5   1       29.72       31.42      2.29 o 
   2  -5   1      138.75      138.72      6.91 o 
   3  -5   1       71.40       82.39      5.03 o 
   5  -5   1      102.24       89.98     11.26 o 
   6  -5   1      104.59      105.45     15.89 o 
  -5  -4   1      361.30      373.48     17.26 o 
  -4  -4   1       18.43       18.51      1.58 o 
  -3  -4   1       42.26       40.77      1.87 o 
  -2  -4   1      128.53      132.89      5.81 o 
  -1  -4   1     1486.46     1494.14     22.32 o 
   0  -4   1        8.84       10.37      1.44 o 
   1  -4   1      732.80      696.41     17.14 o 
   2  -4   1       73.45       66.59      2.18 o 
   3  -4   1      250.43      262.64      6.06 o 
   4  -4   1      173.23      173.40      7.06 o 
   5  -4   1       86.53       80.57      9.17 o 
   6  -4   1      160.85      157.33     13.26 o 
   7  -4   1        3.07        5.24      7.36 o 
  -6  -3   1       16.13       14.06      1.98 o 
  -5  -3   1        1.34        0.44      0.48 o 
  -4  -3   1      302.21      294.26      7.73 o 
  -3  -3   1      183.01      188.38      6.48 o 
  -2  -3   1      666.69      671.44      9.92 o 
  -1  -3   1       67.25       70.07      1.93 o 
   0  -3   1        7.34       10.33      0.98 o 
   1  -3   1      114.75      118.65      2.53 o 
   2  -3   1     1185.38     1129.60      9.95 o 
   3  -3   1      143.09      150.75      5.18 o 
   4  -3   1      475.90      443.80     11.84 o 
   5  -3   1       12.10       12.04      2.64 o 
   6  -3   1      683.79      703.33     31.42 o 
   7  -3   1       33.38       32.81      3.11 o 
  -6  -2   1      131.06      125.58      6.50 o 
  -5  -2   1        0.95        1.90      0.74 o 
  -4  -2   1      691.87      671.40     15.24 o 
  -3  -2   1      272.99      252.20      4.84 o 
  -2  -2   1     1113.37     1109.85      8.97 o 
  -1  -2   1      151.85      156.59      2.43 o 
   0  -2   1      251.39      233.89      5.67 o 
   1  -2   1     1676.23     1679.89     54.12 o 
   2  -2   1      833.57      864.50     10.22 o 
   3  -2   1      235.08      219.75      8.45 o 
   4  -2   1      108.29      101.81      4.01 o 
   5  -2   1       34.07       32.08      2.08 o 
   6  -2   1       15.88       14.64      2.17 o 
   7  -2   1        3.43        3.29      2.12 o 
  -7  -1   1      348.41      335.34     37.55 o 
  -6  -1   1      165.75      159.61      4.59 o 
  -5  -1   1      393.99      379.35     11.67 o 
  -4  -1   1      113.03      118.96      4.62 o 
  -3  -1   1      737.68      831.31     14.83 o 
  -2  -1   1      393.95      386.09      5.47 o 
  -1  -1   1     1817.43     1758.94     41.90 o 
   0  -1   1       11.69       11.22      0.79 o 
   1  -1   1     1429.65     1357.71     38.18 o 
   2  -1   1      112.65      130.20      6.50 o 
   3  -1   1       13.51       12.66      1.17 o 
   4  -1   1        1.79        1.40      0.81 o 
   5  -1   1     1687.93     1711.29     43.57 o 
   6  -1   1        7.84        8.49      2.14 o 
   7  -1   1       96.83       96.83      5.76 o 
  -7   0   1       37.96       35.10      2.05 o 
  -6   0   1      145.89      146.63      6.63 o 
  -5   0   1      153.67      141.47      5.20 o 
  -4   0   1      273.96      272.10      6.38 o 
  -3   0   1      219.04      248.01      4.10 o 
  -2   0   1      144.02      154.12      4.37 o 
  -1   0   1      606.20      617.70     14.88 o 
   0   0   1      189.87      167.18      1.99 o 
   1   0   1      263.08      263.82      2.42 o 
   2   0   1     2845.42     3078.04    100.28 o 
   3   0   1       23.91       18.31      1.16 o 
   4   0   1      529.68      522.03     24.09 o 
   5   0   1      152.78      156.00      5.36 o 
   6   0   1      239.66      236.97      6.32 o 
   7   0   1       30.72       28.52      3.01 o 
  -7   1   1       10.05       11.33      2.11 o 
  -6   1   1        0.24        0.88      1.31 o 
  -5   1   1      212.06      218.35      8.95 o 
  -4   1   1     1231.06     1285.38     45.18 o 
  -3   1   1      730.96      753.08     11.82 o 
  -2   1   1      155.95      149.24      5.25 o 
  -1   1   1        8.80       10.79      0.65 o 
   0   1   1       52.97       56.47      1.88 o 
   1   1   1      611.70      594.67      6.71 o 
   2   1   1      145.94      139.78      1.48 o 
   3   1   1     1915.46     1989.46     30.24 o 
   4   1   1       70.94       69.17      2.72 o 
   5   1   1       11.49       11.54      1.25 o 
   6   1   1        1.01        2.72      1.42 o 
  -7   2   1      172.86      179.69      9.83 o 
  -6   2   1      478.14      493.98     36.76 o 
  -5   2   1       10.02        7.60     10.08 o 
  -4   2   1       17.90       18.90      1.57 o 
  -3   2   1      311.83      289.53      6.11 o 
  -2   2   1      658.48      627.39     14.67 o 
   0   2   1      379.55      394.40      5.51 o 
   1   2   1      250.42      245.40      3.35 o 
   2   2   1       41.18       39.43      1.08 o 
   3   2   1       57.35       51.32      2.03 o 
   4   2   1      160.29      156.06      4.46 o 
   5   2   1      399.23      454.42     21.90 o 
   6   2   1        3.97        3.22      2.73 o 
  -7   3   1       44.51       48.58      9.42 o 
  -6   3   1        0.27       -0.63      8.13 o 
  -5   3   1      749.66      834.12     43.18 o 
  -4   3   1       15.52       17.85      1.68 o 
  -3   3   1      115.05      118.27      3.38 o 
  -2   3   1      102.24      127.30      2.51 o 
  -1   3   1      112.72      118.72      3.41 o 
   0   3   1      109.84      101.57      1.78 o 
   1   3   1     1037.81     1034.41     18.04 o 
   2   3   1     1002.42     1005.01     16.08 o 
   3   3   1       97.95       93.64      3.13 o 
   4   3   1       98.65      102.48      4.02 o 
   5   3   1       47.79       52.72      2.69 o 
   6   3   1      417.87      495.01     24.05 o 
  -7   4   1       17.37       17.39      9.50 o 
  -6   4   1      408.06      414.27     22.68 o 
  -5   4   1        1.25        3.43      6.26 o 
  -4   4   1      353.79      378.53     23.80 o 
  -3   4   1      210.37      214.01      7.71 o 
  -2   4   1       31.62       26.78      5.70 o 
  -1   4   1      106.11      113.79      3.66 o 
   0   4   1        4.32        3.19      1.70 o 
   1   4   1        4.03        6.10      1.22 o 
   2   4   1      376.79      367.98      9.63 o 
   3   4   1      104.80       96.09      2.86 o 
   4   4   1      124.37      135.57     15.10 o 
   5   4   1       11.58        7.53      4.18 o 
  -7   5   1      445.15      482.76     39.33 o 
  -6   5   1        5.72        6.34      9.29 o 
  -5   5   1        0.46        1.17      4.71 o 
  -4   5   1       62.57       62.24      4.48 o 
  -3   5   1        5.63        5.95      2.54 o 
  -2   5   1       53.91       48.46      2.99 o 
  -1   5   1      919.06      942.94     36.99 o 
   0   5   1        8.20       13.73      2.28 o 
   1   5   1      534.31      530.93     29.48 o 
   2   5   1      180.90      189.89      7.76 o 
   3   5   1      702.17      703.61     50.71 o 
   4   5   1        8.30        6.44      5.57 o 
  -6   6   1        0.79        1.24      9.34 o 
  -5   6   1      107.98      101.33     11.58 o 
  -4   6   1       66.69       68.53     10.13 o 
  -3   6   1      134.54      140.44      7.56 o 
  -2   6   1      163.75      175.83      7.95 o 
  -1   6   1      248.72      242.98     11.00 o 
   0   6   1      419.47      426.03     19.05 o 
   1   6   1      319.37      319.44     12.07 o 
   2   6   1       51.69       55.34      4.02 o 
   3   6   1        6.96        5.82      7.30 o 
   4   6   1      169.15      199.11     14.94 o 
  -6   7   1       90.89       79.01     12.61 o 
  -5   7   1       92.43       85.33      6.23 o 
  -4   7   1      103.54      123.83     13.74 o 
  -3   7   1        2.27        4.63      3.41 o 
  -2   7   1       24.84       24.43      2.59 o 
  -1   7   1       19.11       17.54      3.83 o 
   0   7   1      369.15      367.33     18.47 o 
   1   7   1        0.02        0.45      1.30 o 
   2   7   1      187.84      201.56     15.01 o 
   3   7   1       46.67       48.35      4.09 o 
  -4   8   1        9.61       11.05      6.91 o 
  -3   8   1      155.95      147.27      8.68 o 
  -2   8   1       24.98       23.29      2.59 o 
  -1   8   1      101.42      100.85      6.76 o 
   0   8   1       16.32       13.21      6.53 o 
   1   8   1       71.25       73.52      8.05 o 
   1  -9   2       11.05        9.70      3.68 o 
   2  -9   2       12.05        8.57      4.60 o 
  -1  -8   2       14.78       12.52      3.94 o 
   0  -8   2      375.18      405.76     18.75 o 
   1  -8   2      158.99      145.70     10.30 o 
   2  -8   2        2.48        4.44      2.86 o 
   3  -8   2       43.12       38.19      2.70 o 
   4  -8   2        3.68        4.33      8.61 o 
  -3  -7   2      148.80      166.04     12.89 o 
  -2  -7   2       12.17       11.07      4.17 o 
  -1  -7   2      520.18      536.50     15.75 o 
   0  -7   2        5.62       14.73      3.03 o 
   1  -7   2       93.55       98.08      6.41 o 
   2  -7   2       45.15       47.40      3.68 o 
   3  -7   2      450.24      481.87     16.04 o 
   4  -7   2       22.85       26.14      4.50 o 
   5  -7   2        8.63        7.68      9.19 o 
  -4  -6   2        0.94        1.27      1.57 o 
  -3  -6   2       70.27       66.80      4.70 o 
  -2  -6   2      208.82      207.81     11.80 o 
  -1  -6   2      153.99      163.87      9.67 o 
   0  -6   2      137.24      135.66      6.09 o 
   1  -6   2      430.94      450.49     15.36 o 
   2  -6   2       27.84       28.60      5.00 o 
   3  -6   2        6.12        6.80      3.28 o 
   4  -6   2      279.00      268.74     14.82 o 
   5  -6   2       66.07       61.32      9.80 o 
   6  -6   2      153.40      161.78     17.33 o 
  -5  -5   2        0.84        2.02      2.20 o 
  -4  -5   2       39.11       45.43      2.77 o 
  -3  -5   2       13.56       11.99      3.63 o 
  -2  -5   2       83.87       88.77      5.78 o 
  -1  -5   2       96.05       90.75      5.41 o 
   0  -5   2     1590.44     1526.73     63.22 o 
   1  -5   2       42.71       35.58      2.43 o 
   2  -5   2       45.60       37.90      2.57 o 
   3  -5   2       51.97       49.20      2.48 o 
   4  -5   2      396.15      399.27     15.61 o 
   5  -5   2       56.28       51.95     32.96 o 
   6  -5   2      101.90       95.09     14.37 o 
  -5  -4   2      183.60      177.48      8.70 o 
  -4  -4   2      540.34      500.11     19.75 o 
  -3  -4   2      304.17      309.21      9.50 o 
  -2  -4   2      169.19      157.84      5.35 o 
  -1  -4   2       41.11       41.41      2.44 o 
   0  -4   2        0.23        0.98      1.21 o 
   1  -4   2     1990.85     1920.75    144.66 o 
   2  -4   2      314.07      328.49      6.76 o 
   3  -4   2     1519.44     1554.42     33.19 o 
   4  -4   2        7.28        7.83      0.96 o 
   5  -4   2       63.95       55.27      8.50 o 
   6  -4   2        9.13       13.95     13.75 o 
   7  -4   2       39.61       36.26      5.66 o 
  -6  -3   2      115.52      110.66      6.01 o 
  -5  -3   2       30.21       33.76      1.74 o 
  -4  -3   2        2.69        4.33      1.78 o 
  -3  -3   2      273.49      260.64      5.57 o 
  -2  -3   2      130.23      119.06      4.60 o 
  -1  -3   2      176.10      157.71      2.88 o 
   0  -3   2       18.33       17.11      1.16 o 
   1  -3   2      184.18      184.62      7.59 o 
   2  -3   2      557.55      553.32      5.78 o 
   3  -3   2       99.39       90.75      3.25 o 
   4  -3   2      166.32      155.59      5.88 o 
   5  -3   2      349.16      364.11     13.98 o 
   6  -3   2      445.48      416.35     14.48 o 
   7  -3   2       19.02       22.72      2.51 o 
  -6  -2   2      331.67      314.78      7.38 o 
  -5  -2   2       14.04       12.64      1.40 o 
  -4  -2   2       40.58       40.60      2.44 o 
  -3  -2   2       58.88       58.38      2.02 o 
  -2  -2   2     4134.02     4286.83    100.21 o 
  -1  -2   2      100.85       90.41      2.10 o 
   0  -2   2     3332.19     2940.66    212.21 o 
   1  -2   2       53.46       52.19      0.94 o 
   2  -2   2      210.75      203.16      4.45 o 
   3  -2   2      667.14      753.03     10.14 o 
   4  -2   2      506.69      507.30     10.46 o 
   5  -2   2       94.88       91.18      2.79 o 
   6  -2   2       19.71       16.80      2.63 o 
   7  -2   2        1.33        0.68      1.42 o 
  -7  -1   2        7.41        6.52      1.73 o 
  -6  -1   2        0.24        1.02      1.46 o 
  -5  -1   2      288.54      297.37      9.97 o 
  -4  -1   2      422.34      418.98      9.17 o 
  -3  -1   2      717.87      741.26      7.89 o 
  -2  -1   2      561.71      547.12      6.04 o 
  -1  -1   2      934.97      884.04     28.16 o 
   1  -1   2     3464.55     3405.94    110.28 o 
   2  -1   2        1.11        4.68      0.96 o 
   3  -1   2      240.58      235.99      2.81 o 
   4  -1   2       68.60       73.33      2.77 o 
   5  -1   2     1611.50     1711.66     47.00 o 
   6  -1   2        0.86        0.94      0.79 o 
   7  -1   2      204.62      208.42     16.22 o 
  -7   0   2       68.84       65.68      3.04 o 
  -6   0   2        2.11        1.76      1.88 o 
  -5   0   2      544.21      544.68     15.17 o 
  -4   0   2      242.77      229.34      7.01 o 
  -3   0   2     1199.55     1174.56     41.74 o 
  -2   0   2        6.72        6.12      3.05 o 
  -1   0   2      399.61      382.25      7.11 o 
   0   0   2      974.32      888.08      8.14 o 
   2   0   2       78.59       69.84      1.13 o 
   3   0   2      473.12      508.36     11.50 o 
   4   0   2        0.20        0.78      0.58 o 
   5   0   2        2.85        1.96      1.42 o 
   6   0   2       21.03       22.03      1.57 o 
   7   0   2      131.63      151.61     11.77 o 
  -7   1   2       72.36       71.70      2.98 o 
  -6   1   2      287.01      269.93     11.39 o 
  -5   1   2       68.72       70.49      9.43 o 
  -4   1   2      246.85      285.03     14.32 o 
  -3   1   2      244.99      242.34     10.94 o 
  -2   1   2     2229.57     2204.07     27.18 o 
  -1   1   2      636.07      623.24     13.16 o 
   0   1   2     3194.20     3239.93    104.56 o 
   1   1   2        9.41        6.69      0.32 o 
   2   1   2      293.68      299.97      3.64 o 
   3   1   2       22.58       26.87      1.22 o 
   4   1   2     1879.30     1877.83     40.38 o 
   5   1   2        0.03        0.56      0.86 o 
   6   1   2       76.92       74.33      4.60 o 
  -7   2   2      128.96      121.22      7.60 o 
  -6   2   2      120.08      126.84     13.79 o 
  -5   2   2      239.71      240.78     18.61 o 
  -4   2   2       13.46       16.20      7.22 o 
  -3   2   2        0.06        0.35      0.57 o 
  -2   2   2      212.94      237.39      3.28 o 
  -1   2   2     1516.40     1484.64     31.14 o 
   0   2   2     1352.81     1370.02     32.88 o 
   1   2   2     1370.50     1332.56     17.60 o 
   2   2   2        8.44        5.83      2.96 o 
   3   2   2      159.94      167.42      7.07 o 
   4   2   2       53.45       53.48      1.71 o 
   5   2   2      260.05      272.14      8.52 o 
   6   2   2       18.99       15.30      6.52 o 
  -7   3   2        2.72        4.72      7.50 o 
  -6   3   2       60.55       58.89      7.82 o 
  -5   3   2      876.00      902.06     46.64 o 
  -4   3   2      165.18      171.15     15.54 o 
  -3   3   2      309.01      316.59      6.59 o 
  -2   3   2      272.22      285.71      4.15 o 
  -1   3   2      336.07      360.18      6.01 o 
   0   3   2      154.71      150.20      7.20 o 
   1   3   2      491.69      483.75      6.68 o 
   2   3   2      870.68      943.94     53.53 o 
   3   3   2       18.23       15.97      2.52 o 
   4   3   2        3.31        4.14      1.99 o 
   5   3   2       17.91       15.63      2.31 o 
  -7   4   2      453.01      468.36     35.04 o 
  -6   4   2       28.34       29.34     22.27 o 
  -5   4   2       29.93       32.06     11.76 o 
  -4   4   2      337.98      331.50     20.17 o 
  -3   4   2      506.67      518.56     15.78 o 
  -2   4   2     7115.12     7119.05    258.09 o 
  -1   4   2        5.99        5.21      3.22 o 
   0   4   2       25.45       28.04      1.49 o 
   1   4   2       49.91       50.56      3.05 o 
   2   4   2       55.55       52.79      4.13 o 
   3   4   2        1.40        2.03      1.41 o 
   4   4   2      158.98      172.31      5.27 o 
   5   4   2        9.59        8.82      3.16 o 
  -7   5   2        5.93       -3.03      9.77 o 
  -6   5   2      482.15      461.88     25.14 o 
  -5   5   2        1.74        0.31      9.86 o 
  -4   5   2       24.22       24.17      2.80 o 
  -3   5   2        0.96        1.68      1.66 o 
  -2   5   2        2.34        3.72      2.74 o 
  -1   5   2        9.65       10.06      3.64 o 
   0   5   2      380.65      386.48     11.11 o 
   1   5   2      266.08      249.90     14.84 o 
   2   5   2      148.43      141.38      4.80 o 
   3   5   2       33.24       35.37      3.03 o 
   4   5   2       33.38       34.95      3.32 o 
  -6   6   2        0.01        3.62     10.71 o 
  -5   6   2      170.27      155.27     14.06 o 
  -4   6   2       18.10       18.76      5.49 o 
  -3   6   2        1.07        0.00      1.81 o 
  -2   6   2       44.90       40.89      4.58 o 
  -1   6   2       43.28       43.37      4.07 o 
   0   6   2       25.21       23.32      2.26 o 
   1   6   2      113.71      104.73      6.06 o 
   2   6   2       92.50       87.83      4.46 o 
   3   6   2       30.11       34.17      3.90 o 
  -6   7   2       31.76       23.50     17.35 o 
  -5   7   2       71.27       75.23      6.19 o 
  -4   7   2       21.23       26.00      2.60 o 
  -3   7   2       99.56      108.03      5.61 o 
  -2   7   2      181.48      187.69     12.15 o 
  -1   7   2        2.24        5.28      3.45 o 
   0   7   2      283.04      300.45     21.44 o 
   1   7   2       35.00       29.91      3.42 o 
   2   7   2      328.02      343.50     24.07 o 
  -4   8   2      115.01      115.10      8.40 o 
  -3   8   2       44.47       48.75      3.95 o 
  -2   8   2      140.19      161.19      9.91 o 
  -1   8   2       91.23       83.26      5.93 o 
   0   8   2       62.35       55.91      6.98 o 
   1   8   2       22.55       24.73      3.37 o 
  -1  -8   3      217.82      224.44     11.65 o 
   0  -8   3      102.32       93.20      5.69 o 
   1  -8   3        3.12        3.14      2.45 o 
   2  -8   3       93.51      101.38      7.68 o 
   3  -8   3        7.74        4.27      3.97 o 
   4  -8   3      153.65      145.29     15.16 o 
  -3  -7   3      209.12      214.69     17.21 o 
  -2  -7   3        0.55        1.53      1.94 o 
  -1  -7   3      148.10      159.51     11.67 o 
   0  -7   3        2.95        3.11      2.35 o 
   1  -7   3       12.40       10.19      2.21 o 
   2  -7   3       81.44       80.41      6.55 o 
   3  -7   3       41.36       37.67      2.97 o 
   4  -7   3        9.71       16.20      6.83 o 
   5  -7   3       68.87       64.29      9.77 o 
  -4  -6   3        3.92        3.11      2.26 o 
  -3  -6   3       24.99       25.42      3.48 o 
  -2  -6   3      142.46      143.54      7.86 o 
  -1  -6   3      772.70      739.04     36.53 o 
   0  -6   3      209.87      211.86      8.52 o 
   1  -6   3        9.13       10.21      2.33 o 
   2  -6   3      106.51      110.26      4.77 o 
   3  -6   3        5.11        6.05      2.18 o 
   4  -6   3       34.07       33.58      3.03 o 
   5  -6   3       16.94       12.64     15.17 o 
   6  -6   3       65.79       61.65      9.87 o 
  -5  -5   3       99.01       91.34      4.90 o 
  -4  -5   3      168.01      177.27      9.40 o 
  -3  -5   3        0.39        0.57      1.02 o 
  -2  -5   3      464.80      481.03     17.45 o 
  -1  -5   3       10.03       20.52      2.76 o 
   0  -5   3      105.66      105.43      4.53 o 
   1  -5   3      207.52      227.70      9.81 o 
   2  -5   3      986.94     1042.71     39.05 o 
   3  -5   3       76.75       76.28      4.09 o 
   4  -5   3        7.14        5.89      6.34 o 
   5  -5   3       24.71       21.48      7.05 o 
   6  -5   3      191.94      184.60     18.35 o 
  -5  -4   3       15.58       15.17      1.87 o 
  -4  -4   3      281.03      299.71     12.18 o 
  -3  -4   3      221.80      224.41      7.62 o 
  -2  -4   3      209.16      230.32     11.88 o 
  -1  -4   3      127.20      134.95      3.69 o 
   0  -4   3      672.86      733.91      9.74 o 
   1  -4   3       13.22       13.32      1.10 o 
   2  -4   3       12.75       13.17      1.01 o 
   3  -4   3      471.33      448.90      9.34 o 
   4  -4   3      160.68      170.46     14.21 o 
   5  -4   3      286.63      299.63     24.68 o 
   6  -4   3        5.44        5.48     10.00 o 
  -6  -3   3       51.05       54.32      2.93 o 
  -5  -3   3        1.05        3.40      1.54 o 
  -4  -3   3        1.01        1.30      0.86 o 
  -3  -3   3      331.73      343.39      7.65 o 
  -2  -3   3        0.11        1.46      0.60 o 
  -1  -3   3     1935.07     1891.76     90.90 o 
   0  -3   3      251.83      243.12      6.29 o 
   1  -3   3        1.56        1.48      0.79 o 
   2  -3   3       20.72       21.60      1.14 o 
   3  -3   3      663.13      682.21     25.67 o 
   4  -3   3       85.44       83.41     10.91 o 
   5  -3   3      233.77      218.22     15.94 o 
   6  -3   3       37.81       40.28      3.34 o 
   7  -3   3       52.47       54.07      3.95 o 
  -6  -2   3      125.48      126.67      4.71 o 
  -5  -2   3      812.40      777.44     26.68 o 
  -4  -2   3      166.66      165.04      5.33 o 
  -3  -2   3       82.37       82.83      3.43 o 
  -2  -2   3       19.65       21.41      0.77 o 
  -1  -2   3      145.93      142.24      3.46 o 
   0  -2   3     2495.52     2620.69     36.59 o 
   1  -2   3      250.78      243.18      7.67 o 
   2  -2   3     3660.29     3688.07    133.55 o 
   3  -2   3        7.91        9.13      5.68 o 
   4  -2   3      106.77       92.33      5.88 o 
   5  -2   3       38.04       39.23      1.54 o 
   6  -2   3      127.00      133.75      6.10 o 
   7  -2   3       47.40       49.83      5.29 o 
  -7  -1   3       56.66       50.93      2.41 o 
  -6  -1   3      108.61      108.84      3.63 o 
  -5  -1   3        1.84        1.37      1.78 o 
  -4  -1   3      210.12      200.12      5.95 o 
  -3  -1   3       51.43       43.93      2.35 o 
  -2  -1   3       17.81       15.97      1.17 o 
  -1  -1   3       98.00       98.93      2.46 o 
   0  -1   3        7.94        9.70      0.40 o 
   1  -1   3     1183.24     1150.83     13.59 o 
   2  -1   3       69.51       60.04      1.98 o 
   3  -1   3      473.25      457.52      7.66 o 
   4  -1   3      830.12      819.38     21.16 o 
   5  -1   3      462.00      459.80     13.66 o 
   6  -1   3       23.91       24.31      2.93 o 
  -7   0   3      147.93      138.95      6.33 o 
  -6   0   3       14.35       14.75      1.83 o 
  -5   0   3        3.98        4.28      2.23 o 
  -4   0   3      169.98      167.61      9.99 o 
  -3   0   3     3814.65     3782.34    138.20 o 
  -2   0   3      152.89      147.33      4.71 o 
  -1   0   3     3094.40     3016.48     52.78 o 
   0   0   3        2.75        3.24      0.32 o 
   1   0   3      513.79      487.56      7.12 o 
   2   0   3     1128.10     1262.37     17.64 o 
   3   0   3      800.26      805.27     13.01 o 
   4   0   3      115.65      117.72      3.29 o 
   5   0   3        3.96        5.10      1.04 o 
   6   0   3       20.20       18.37      2.74 o 
  -7   1   3       40.00       44.35      2.59 o 
  -6   1   3       47.86       49.58      2.93 o 
  -5   1   3      256.40      260.39     18.15 o 
  -4   1   3      362.25      398.08     18.22 o 
  -3   1   3       84.03       93.99      7.71 o 
  -2   1   3      360.62      347.67      6.53 o 
  -1   1   3     2222.70     2214.83     20.00 o 
   1   1   3       30.84       33.38      0.69 o 
   2   1   3      179.54      193.40      3.81 o 
   3   1   3       31.73       32.66      1.09 o 
   4   1   3     2556.78     2628.89     38.49 o 
   5   1   3       12.61       11.21      1.40 o 
   6   1   3      280.68      293.70     18.99 o 
  -7   2   3       19.29       21.21      2.58 o 
  -6   2   3      300.88      294.55     24.38 o 
  -5   2   3       17.86        9.93      8.57 o 
  -4   2   3      233.81      246.68     15.18 o 
  -3   2   3        0.30        7.79     10.34 o 
  -2   2   3      139.65      146.70      2.62 o 
  -1   2   3     1103.67     1096.62     18.86 o 
   0   2   3     1465.57     1457.26     10.23 o 
   1   2   3      137.86      122.24      2.03 o 
   2   2   3      810.46      829.37     10.04 o 
   3   2   3        0.06       -0.02      0.83 o 
   4   2   3       27.70       25.02      1.75 o 
   5   2   3        0.65        0.80      0.67 o 
   6   2   3      229.15      249.28     13.40 o 
  -7   3   3       38.10       33.22      7.31 o 
  -6   3   3       11.12       12.24      6.44 o 
  -5   3   3      117.68      116.44     12.45 o 
  -4   3   3      162.17      144.55     12.14 o 
  -3   3   3      561.07      559.45     14.10 o 
  -2   3   3       48.38       49.89      2.85 o 
  -1   3   3      860.89      847.79     18.17 o 
   0   3   3      134.58      131.28      3.49 o 
   1   3   3      223.04      232.42      2.66 o 
   2   3   3        2.45        4.37      1.89 o 
   3   3   3     1837.22     1890.06    109.24 o 
   4   3   3       17.76       19.23      2.09 o 
   5   3   3       69.70       69.07      2.77 o 
  -7   4   3       42.28       53.20      9.01 o 
  -6   4   3      116.36      128.97     14.10 o 
  -5   4   3       35.92       25.98      8.27 o 
  -4   4   3        6.96        7.21     14.27 o 
  -3   4   3       37.33       45.94      5.64 o 
  -2   4   3      884.80      856.15     22.20 o 
  -1   4   3      603.79      632.60     13.63 o 
   0   4   3      769.57      743.09     15.38 o 
   1   4   3       63.47       59.45      2.16 o 
   3   4   3       19.90       19.27      1.54 o 
   4   4   3      373.10      384.26     10.35 o 
   5   4   3        7.49        5.52      4.38 o 
  -7   5   3       91.04       85.24     11.58 o 
  -6   5   3      243.39      245.61     18.08 o 
  -5   5   3       47.53       52.43      9.88 o 
  -4   5   3      129.19      144.12      7.73 o 
  -3   5   3       24.46       27.91      4.23 o 
  -2   5   3       92.00       98.57      7.93 o 
  -1   5   3       56.46       55.64      3.83 o 
   0   5   3      556.27      610.60     22.62 o 
   1   5   3      317.67      320.62      9.45 o 
   2   5   3       26.86       23.02      2.83 o 
   3   5   3       19.73       20.89      2.52 o 
   4   5   3       82.37       82.00      4.74 o 
  -6   6   3        2.60        6.63     10.16 o 
  -5   6   3       64.94       71.44     12.86 o 
  -4   6   3      131.18      129.70      8.59 o 
  -3   6   3     2010.22     2011.85     94.95 o 
  -2   6   3        0.01        0.03      2.01 o 
  -1   6   3       20.97       21.88      3.62 o 
   0   6   3       44.39       43.11      3.21 o 
   1   6   3       87.52       90.75      7.65 o 
   2   6   3       45.65       45.33      4.04 o 
   3   6   3       61.68       66.39      7.77 o 
  -5   7   3        9.49        8.69      5.22 o 
  -4   7   3        1.63        0.25      2.29 o 
  -3   7   3        0.09       -0.13      2.17 o 
  -2   7   3       19.69       18.92      3.97 o 
  -1   7   3      194.35      200.99      9.41 o 
   0   7   3       40.78       40.30      4.56 o 
   1   7   3       65.65       71.32      4.94 o 
   2   7   3       44.84       42.00      3.55 o 
  -4   8   3        4.02        5.42      4.07 o 
  -3   8   3       21.46       21.98      2.85 o 
  -2   8   3       22.23       25.91      3.34 o 
  -1   8   3        5.49        1.44      2.69 o 
   0   8   3       89.69       87.46      5.41 o 
  -1  -8   4      418.24      426.35     21.45 o 
   0  -8   4       45.28       44.18      4.52 o 
   1  -8   4        6.30        5.90      3.74 o 
   2  -8   4      235.34      235.79     11.87 o 
   3  -8   4        4.67        2.28      3.91 o 
   4  -8   4      483.06      486.53     37.52 o 
  -3  -7   4       32.37       27.21      2.75 o 
  -2  -7   4      332.63      345.42     15.95 o 
  -1  -7   4       39.31       34.16      3.15 o 
   0  -7   4      217.16      229.11     27.59 o 
   1  -7   4        0.15        0.95      1.34 o 
   2  -7   4      173.73      168.54      6.21 o 
   3  -7   4       10.56       10.11      1.56 o 
   4  -7   4      132.45      151.79     16.43 o 
   5  -7   4       37.76       29.04     29.16 o 
  -4  -6   4       60.40       57.47      8.26 o 
  -3  -6   4      108.41      121.38      6.90 o 
  -2  -6   4      439.23      467.41     30.29 o 
  -1  -6   4      389.20      418.73     28.43 o 
   0  -6   4       36.85       35.86      2.79 o 
   1  -6   4      410.25      386.33     14.63 o 
   2  -6   4        4.29        5.22      3.48 o 
   3  -6   4       87.58       94.36      7.75 o 
   4  -6   4       31.00       20.13      5.57 o 
   5  -6   4      177.10      160.74     15.85 o 
  -5  -5   4      164.67      170.04      8.91 o 
  -4  -5   4      296.20      323.02     16.55 o 
  -3  -5   4        3.28        3.22      2.23 o 
  -2  -5   4      191.70      204.14     13.74 o 
  -1  -5   4       48.86       50.50      4.12 o 
   0  -5   4       16.85       17.67      2.64 o 
   1  -5   4      505.89      515.11     17.18 o 
   2  -5   4      165.45      163.67      5.06 o 
   3  -5   4      213.18      213.45      8.55 o 
   4  -5   4       82.80       91.12     23.33 o 
   5  -5   4       14.59       15.11     12.49 o 
   6  -5   4       24.94       19.36     25.62 o 
  -5  -4   4       15.50       13.47      1.53 o 
  -4  -4   4       61.94       57.43      2.66 o 
  -3  -4   4      195.61      196.05      6.22 o 
  -2  -4   4     1674.30     1584.01     46.45 o 
  -1  -4   4      195.99      208.04      4.96 o 
   0  -4   4       26.29       38.75      3.04 o 
   1  -4   4        8.05       14.72      2.89 o 
   2  -4   4       84.53       94.22      4.40 o 
   3  -4   4       50.76       47.34      7.45 o 
   4  -4   4      116.53      105.41     10.71 o 
   5  -4   4       60.26       54.34     12.35 o 
   6  -4   4       20.72       19.29      2.27 o 
  -6  -3   4       82.32       77.14      4.18 o 
  -5  -3   4      243.81      261.93      7.52 o 
  -4  -3   4       21.20       21.79      1.77 o 
  -3  -3   4      333.26      346.60      8.80 o 
  -2  -3   4        3.06        2.83      0.52 o 
  -1  -3   4      662.76      623.49      9.28 o 
   0  -3   4     1382.51     1530.63     17.56 o 
   1  -3   4     1657.47     1632.24     17.80 o 
   2  -3   4       18.23       16.03      1.01 o 
   3  -3   4      166.05      182.52     10.74 o 
   4  -3   4        3.21        3.40      5.58 o 
   5  -3   4      370.96      378.41     19.16 o 
   6  -3   4        0.01        0.48      1.46 o 
  -6  -2   4       65.68       64.63      4.03 o 
  -5  -2   4      412.44      397.61     16.00 o 
  -4  -2   4      300.69      305.30      8.80 o 
  -3  -2   4      577.46      594.26     13.90 o 
  -2  -2   4        3.08        1.81      0.68 o 
  -1  -2   4      673.90      747.41      7.35 o 
   0  -2   4      191.12      193.80      4.74 o 
   1  -2   4      223.27      211.91      3.48 o 
   2  -2   4      292.67      282.19      8.76 o 
   3  -2   4      330.32      344.32      9.64 o 
   4  -2   4      181.83      186.66      7.65 o 
   5  -2   4      111.10      111.64      6.86 o 
   6  -2   4      324.55      319.64     15.35 o 
  -7  -1   4       46.45       47.09      2.96 o 
  -6  -1   4        1.38        6.22      1.99 o 
  -5  -1   4        3.97        4.52      2.16 o 
  -4  -1   4      573.61      567.03     14.52 o 
  -3  -1   4       70.28       74.04      2.84 o 
  -2  -1   4     2405.74     2304.79     37.05 o 
  -1  -1   4        2.85        2.30      0.47 o 
   0  -1   4      605.90      662.52     18.83 o 
   1  -1   4        2.93        2.63      0.47 o 
   2  -1   4     1576.50     1696.74     32.81 o 
   3  -1   4        0.30        1.97      0.95 o 
   4  -1   4      212.50      211.81      7.96 o 
   5  -1   4       79.06       81.36      3.95 o 
   6  -1   4       49.36       52.31      3.27 o 
  -7   0   4      135.40      137.60      6.19 o 
  -6   0   4      851.23      857.06     41.08 o 
  -5   0   4      108.75      104.25      4.89 o 
  -4   0   4      148.58      144.73      8.73 o 
  -3   0   4      194.42      201.75      8.69 o 
  -2   0   4      676.06      692.84     23.76 o 
  -1   0   4     1826.18     1748.80     20.03 o 
   0   0   4      581.19      561.44      9.04 o 
   1   0   4     2776.22     2858.51    125.11 o 
   2   0   4        4.51        2.67      0.49 o 
   3   0   4      209.14      213.25      3.78 o 
   4   0   4        1.33        2.59      1.07 o 
   5   0   4       59.22       55.74      2.52 o 
   6   0   4       58.26       54.48      3.70 o 
  -7   1   4       65.59       69.93      3.90 o 
  -6   1   4        5.84        4.49      4.51 o 
  -5   1   4      328.83      316.76     18.74 o 
  -4   1   4        1.83        7.10      3.97 o 
  -3   1   4       88.17       77.04      6.91 o 
  -2   1   4       69.64       73.26      3.05 o 
  -1   1   4      103.79       98.99      2.42 o 
   0   1   4      632.21      611.60      5.24 o 
   1   1   4       68.59       55.19      0.90 o 
   2   1   4      309.97      310.72      2.75 o 
   3   1   4      570.61      562.30      9.41 o 
   4   1   4      457.04      452.85     13.19 o 
   5   1   4       36.80       39.57      2.60 o 
   6   1   4      214.67      217.98     16.45 o 
  -7   2   4       52.27       52.71      9.09 o 
  -6   2   4       70.36       62.63      8.44 o 
  -5   2   4       92.19       86.34     10.39 o 
  -4   2   4     2938.71     3102.56    174.28 o 
  -3   2   4       29.24       38.81      7.50 o 
  -2   2   4      837.59      777.07     22.33 o 
  -1   2   4        1.22        1.14      1.32 o 
   0   2   4        9.97       11.18      0.59 o 
   1   2   4      264.58      281.47      5.62 o 
   2   2   4      562.24      575.95     28.19 o 
   3   2   4       52.84       56.91      3.40 o 
   4   2   4       40.31       39.27      1.86 o 
   5   2   4        5.11        5.46      2.61 o 
  -7   3   4       13.46       15.53      5.82 o 
  -6   3   4      292.21      283.20     18.34 o 
  -5   3   4       23.96       28.80     10.07 o 
  -4   3   4        1.58        1.63      7.08 o 
  -3   3   4      273.77      259.27      8.91 o 
  -2   3   4     2231.12     2277.51    135.87 o 
   0   3   4        0.15        1.82      1.32 o 
   1   3   4       38.05       35.54      1.21 o 
   2   3   4       87.07       85.60      5.43 o 
   3   3   4     1795.27     1876.88     45.44 o 
   4   3   4       12.41       12.41      1.60 o 
   5   3   4      240.84      263.06     12.12 o 
  -7   4   4      204.33      185.69     20.06 o 
  -6   4   4       10.34        9.42     10.98 o 
  -5   4   4       86.49       93.22     16.37 o 
  -4   4   4       30.31       24.93      7.35 o 
  -3   4   4        2.18        2.07      2.65 o 
  -2   4   4      455.37      484.19     15.31 o 
  -1   4   4      626.07      601.60     26.65 o 
   0   4   4        6.66        4.55      1.46 o 
   1   4   4      313.27      318.61      8.59 o 
   2   4   4       18.36       15.86      3.79 o 
   3   4   4       29.89       27.03      1.98 o 
   4   4   4        6.00        6.16      2.87 o 
  -7   5   4       21.97       22.85      9.29 o 
  -6   5   4        2.33        3.32      8.77 o 
  -5   5   4      177.20      153.13     17.43 o 
  -4   5   4      151.12      162.55     10.05 o 
  -3   5   4      100.83       99.93      5.91 o 
  -2   5   4      575.58      613.52     22.73 o 
  -1   5   4       17.86       18.98      2.92 o 
   0   5   4       43.20       44.08      2.43 o 
   1   5   4        0.16        0.58      0.87 o 
   2   5   4      971.88     1050.68     15.31 o 
   3   5   4        1.35        1.06      1.72 o 
   4   5   4       79.83       79.95      4.58 o 
  -6   6   4       41.67       29.62      7.80 o 
  -5   6   4        2.90        5.28     10.14 o 
  -4   6   4       10.24       12.94      3.61 o 
  -3   6   4      305.79      292.05     15.97 o 
  -2   6   4      259.86      277.80     22.92 o 
  -1   6   4      178.45      169.85      8.00 o 
   0   6   4        5.88        4.79      3.15 o 
   2   6   4       15.02       13.58      7.36 o 
   3   6   4      262.08      259.60     18.62 o 
  -5   7   4       13.77       15.36      2.62 o 
  -4   7   4        0.31       -0.08      1.17 o 
  -3   7   4       90.75       82.15      5.96 o 
  -2   7   4        2.16        2.40      2.73 o 
  -1   7   4      207.15      222.65      9.77 o 
   0   7   4      139.24      128.90     10.66 o 
   1   7   4        4.50        4.12      3.78 o 
   2   7   4        8.35        7.86      7.38 o 
  -4   8   4      431.56      408.61     22.83 o 
  -3   8   4        3.58        6.66      6.02 o 
  -2   8   4       11.19       10.43      5.10 o 
  -1   8   4       67.58       62.69      4.98 o 
   0   8   4        8.03        7.97      7.82 o 
  -1  -8   5        4.71        5.41      4.07 o 
   0  -8   5       36.47       35.12      3.04 o 
   1  -8   5       11.12       10.29      2.30 o 
   2  -8   5        0.20        0.75      1.31 o 
   3  -8   5        2.71        2.38      5.22 o 
  -3  -7   5       13.18       11.22      7.42 o 
  -2  -7   5       46.64       48.11      4.01 o 
  -1  -7   5      350.22      332.52     10.49 o 
   0  -7   5      257.69      267.64      8.95 o 
   1  -7   5       13.79       13.46      1.83 o 
   2  -7   5      327.78      349.65     14.50 o 
   3  -7   5        1.58        1.91      6.98 o 
   4  -7   5      156.10      137.62     14.55 o 
  -4  -6   5       72.38       66.10      5.55 o 
  -3  -6   5       28.35       25.75      2.36 o 
  -2  -6   5      775.25      844.06     40.41 o 
  -1  -6   5       96.68       94.78      5.92 o 
   0  -6   5        5.23        6.83      2.90 o 
   1  -6   5      406.95      433.19     15.99 o 
   2  -6   5        7.62        7.09      2.05 o 
   3  -6   5     1136.14     1211.86     24.92 o 
   4  -6   5       65.10       59.69     12.96 o 
   5  -6   5       96.89       95.98     13.12 o 
  -5  -5   5        9.71        9.42      1.90 o 
  -4  -5   5       57.07       57.26      4.20 o 
  -3  -5   5      659.48      675.20     32.87 o 
  -2  -5   5       77.06       70.93      4.83 o 
  -1  -5   5      233.81      239.82      6.99 o 
   0  -5   5        0.15        2.94      1.92 o 
   1  -5   5      465.18      470.27     16.09 o 
   2  -5   5       38.76       41.84      2.66 o 
   3  -5   5      241.39      229.13     14.21 o 
   4  -5   5      119.96      100.15     15.75 o 
   5  -5   5      239.03      245.88     21.15 o 
   6  -5   5       34.27       34.39      3.84 o 
  -5  -4   5      110.83      112.26      5.08 o 
  -4  -4   5       36.27       35.93      1.83 o 
  -3  -4   5      257.45      267.61     12.67 o 
  -2  -4   5      511.13      483.56     14.76 o 
  -1  -4   5       88.35       91.64      2.85 o 
   0  -4   5      748.50      688.54     17.25 o 
   1  -4   5        1.97        2.69      1.44 o 
   2  -4   5       92.46       94.60      4.32 o 
   3  -4   5       70.70       63.99      7.03 o 
   4  -4   5      404.34      392.16     23.45 o 
   5  -4   5        0.40        0.87      2.25 o 
   6  -4   5      125.43      129.21      8.88 o 
  -6  -3   5      301.73      284.08     31.37 o 
  -5  -3   5      122.01      121.25      3.93 o 
  -4  -3   5        0.68        0.51      0.73 o 
  -3  -3   5      168.50      175.92      5.96 o 
  -2  -3   5       18.62       16.82      2.28 o 
  -1  -3   5        0.48        0.79      0.38 o 
   1  -3   5      557.63      562.44      8.54 o 
   2  -3   5      595.11      601.43     27.33 o 
   3  -3   5      316.10      349.53     24.14 o 
   4  -3   5       82.36       73.20      4.29 o 
   5  -3   5      127.18      125.96      8.74 o 
   6  -3   5        0.28        0.92      1.32 o 
  -6  -2   5       63.98       59.81      2.41 o 
  -5  -2   5       60.14       48.18      2.05 o 
  -4  -2   5      380.28      378.74     10.75 o 
  -3  -2   5     1338.75     1326.66     30.72 o 
  -2  -2   5      490.91      540.25     19.39 o 
  -1  -2   5        2.78       11.11      7.01 o 
   0  -2   5        0.12        0.13      0.45 o 
   1  -2   5       36.26       32.57      1.70 o 
   2  -2   5      220.41      228.35      2.29 o 
   3  -2   5      421.13      396.45     13.13 o 
   4  -2   5       56.82       55.40      3.76 o 
   5  -2   5      124.38      134.95      8.41 o 
   6  -2   5        0.02        1.12      1.78 o 
  -7  -1   5       94.36       87.69      5.12 o 
  -6  -1   5       84.24       90.87      3.96 o 
  -5  -1   5        0.33        1.42      1.24 o 
  -4  -1   5      225.80      229.71     10.56 o 
  -3  -1   5       18.08       16.36      1.75 o 
  -2  -1   5      713.55      732.96     15.94 o 
  -1  -1   5     1320.62     1444.38     25.14 o 
   0  -1   5     2804.81     2885.67     31.43 o 
   1  -1   5       27.72       29.50      1.00 o 
   2  -1   5      739.01      796.60      8.64 o 
   3  -1   5       13.20       17.22      0.85 o 
   4  -1   5      871.10      864.77     24.29 o 
   5  -1   5       47.56       49.14      4.44 o 
   6  -1   5      296.97      300.93     21.49 o 
  -7   0   5       12.54       10.62      2.07 o 
  -6   0   5      262.70      257.69      8.77 o 
  -5   0   5      174.68      164.18      6.58 o 
  -4   0   5      300.82      300.34     14.84 o 
  -3   0   5        4.79        9.80      6.68 o 
  -2   0   5      511.56      585.98     14.39 o 
  -1   0   5      304.18      287.35      4.40 o 
   0   0   5      620.80      585.19      5.31 o 
   1   0   5      370.31      367.87      4.48 o 
   2   0   5      705.57      720.35      9.46 o 
   3   0   5       33.35       30.65      1.33 o 
   4   0   5      273.27      266.45      8.12 o 
   5   0   5      660.41      621.71     22.75 o 
   6   0   5       19.50       15.20      2.15 o 
  -7   1   5        1.67        2.11      1.52 o 
  -6   1   5       21.11       23.23      4.86 o 
  -5   1   5      189.48      187.32     13.53 o 
  -4   1   5       65.36       68.57     10.26 o 
  -3   1   5      861.11      817.57     19.44 o 
  -2   1   5       43.16       44.33      4.51 o 
  -1   1   5      231.16      234.04      5.69 o 
   0   1   5        7.13        8.04      0.61 o 
   1   1   5     2001.02     2173.51     45.76 o 
   2   1   5       38.32       45.12      1.21 o 
   3   1   5      358.86      366.63      8.37 o 
   4   1   5       23.65       23.60      1.23 o 
   5   1   5       12.24       13.13      1.57 o 
   6   1   5        1.83        1.30      1.80 o 
  -7   2   5      348.04      358.39     26.85 o 
  -6   2   5      105.90      109.00     13.06 o 
  -5   2   5       69.45       83.12     11.31 o 
  -4   2   5       47.68       49.55      8.19 o 
  -3   2   5      145.67      132.15      9.08 o 
  -2   2   5     1095.72     1115.45     76.72 o 
  -1   2   5      373.07      357.74      5.37 o 
   0   2   5     1328.62     1283.77     12.46 o 
   1   2   5        2.24        4.70      1.03 o 
   2   2   5      403.33      400.24     10.03 o 
   3   2   5       49.47       53.41      2.76 o 
   4   2   5       32.95       33.72      1.76 o 
   5   2   5        0.82        0.21      0.68 o 
  -7   3   5        2.02        7.77      9.77 o 
  -6   3   5      115.10      123.19     12.69 o 
  -5   3   5       38.69       42.52      9.03 o 
  -4   3   5      123.03      134.64     13.08 o 
  -3   3   5       61.63       66.50      3.78 o 
  -2   3   5       26.06       24.52      2.32 o 
  -1   3   5      662.04      681.65     14.01 o 
   0   3   5      231.19      194.73      6.63 o 
   1   3   5       66.39       59.67      2.00 o 
   2   3   5      297.23      298.79     14.89 o 
   3   3   5       97.28       98.04      7.49 o 
   4   3   5      163.82      159.58      7.66 o 
   5   3   5      139.87      140.79      7.92 o 
  -7   4   5       21.06       26.56      9.08 o 
  -6   4   5       17.08       21.96      9.11 o 
  -5   4   5     1309.41     1417.59     36.09 o 
  -4   4   5       11.84       22.27      9.08 o 
  -3   4   5      324.78      332.68     14.65 o 
  -2   4   5        0.86        0.30      2.03 o 
  -1   4   5       18.66       17.94      2.26 o 
   0   4   5       33.98       29.11      1.87 o 
   1   4   5      560.62      542.66     13.71 o 
   2   4   5        5.26        4.83      2.45 o 
   3   4   5      123.08      131.39      6.66 o 
   4   4   5        3.94        4.99      2.71 o 
  -6   5   5       18.65       16.04      7.33 o 
  -5   5   5        0.19        8.38     12.89 o 
  -4   5   5      142.89      146.19      9.09 o 
  -3   5   5     1036.31     1115.30     40.72 o 
  -2   5   5      195.68      202.88     13.01 o 
  -1   5   5       11.73        8.24      3.56 o 
   0   5   5       11.48       12.95      2.88 o 
   1   5   5      156.74      142.38     10.83 o 
   2   5   5     1005.72     1126.44     15.95 o 
   3   5   5       66.01       68.56      4.54 o 
  -6   6   5       33.96       32.41      7.62 o 
  -5   6   5       11.69       16.65      7.89 o 
  -4   6   5        7.66        7.84      5.15 o 
  -3   6   5       82.41       75.57      5.75 o 
  -2   6   5      314.14      340.42     18.86 o 
  -1   6   5        0.09        0.39      1.04 o 
   0   6   5      168.02      180.40      9.90 o 
   1   6   5        1.06        1.59      1.56 o 
   2   6   5        1.31        1.33      1.60 o 
  -5   7   5       79.16       87.23      5.29 o 
  -4   7   5      101.16       81.24      8.89 o 
  -3   7   5      302.96      258.46     14.96 o 
  -2   7   5       24.27       25.60      3.55 o 
  -1   7   5       53.24       59.78      4.80 o 
   0   7   5        6.21        5.97      4.81 o 
   1   7   5      394.23      421.81     29.89 o 
  -3   8   5      174.78      185.91     13.14 o 
  -2   8   5       12.16       13.78      4.23 o 
  -1   8   5        0.17       -0.62      2.13 o 
  -1  -8   6       40.61       43.50      2.86 o 
   0  -8   6        2.01        1.96      2.32 o 
   1  -8   6      342.71      350.76     18.05 o 
   2  -8   6       24.28       23.73      2.33 o 
   3  -8   6       47.14       49.11      7.89 o 
  -3  -7   6      197.07      198.51     19.04 o 
  -2  -7   6       56.52       53.90      4.02 o 
  -1  -7   6       14.72       39.50      4.29 o 
   0  -7   6       24.30       22.86      3.56 o 
   1  -7   6       33.00       31.53      3.11 o 
   2  -7   6       21.40       18.54      3.95 o 
   3  -7   6      600.40      546.77     33.67 o 
   4  -7   6        0.14        2.14      5.51 o 
  -4  -6   6      224.29      231.40     22.69 o 
  -3  -6   6      151.72      161.75      8.86 o 
  -2  -6   6       42.33       47.00      5.84 o 
  -1  -6   6        4.93        4.15      2.75 o 
   0  -6   6        0.05        0.69      0.98 o 
   1  -6   6        8.78        7.61      1.43 o 
   2  -6   6       95.06       86.42      6.73 o 
   3  -6   6       45.53       44.41      6.66 o 
   4  -6   6        5.08        6.57      7.99 o 
   5  -6   6       28.48       23.82     24.32 o 
  -5  -5   6      205.73      230.84     12.64 o 
  -4  -5   6        3.91        2.62      3.01 o 
  -3  -5   6      130.32      128.09      8.73 o 
  -2  -5   6      795.64      822.28     29.53 o 
  -1  -5   6      653.83      637.69     20.56 o 
   0  -5   6        1.56        0.97      2.29 o 
   1  -5   6      388.45      432.14     35.89 o 
   2  -5   6        2.38        2.50      2.08 o 
   3  -5   6      385.87      383.95     28.68 o 
   4  -5   6       58.18       55.98      7.42 o 
   5  -5   6        5.06        4.81      3.28 o 
  -5  -4   6      177.81      175.74      7.35 o 
  -4  -4   6       16.82       18.64      1.53 o 
  -3  -4   6     1645.29     1672.60     66.57 o 
  -2  -4   6        9.21       10.04      0.98 o 
  -1  -4   6       98.14      106.01      3.89 o 
   0  -4   6      561.40      572.32     15.18 o 
   1  -4   6       25.48       26.06      2.06 o 
   2  -4   6     1231.21     1210.88     37.67 o 
   3  -4   6       69.97       65.67     11.22 o 
   4  -4   6       97.48       81.62      5.26 o 
   5  -4   6       92.02       85.51      7.32 o 
   6  -4   6      245.88      235.93     13.27 o 
  -6  -3   6        0.00        0.54      1.00 o 
  -5  -3   6       13.40       12.33      2.55 o 
  -4  -3   6     1309.74     1298.01     42.40 o 
  -3  -3   6       36.35       36.96      2.11 o 
  -2  -3   6      232.54      235.61      7.59 o 
  -1  -3   6      147.79      166.76      7.64 o 
   0  -3   6      278.97      323.37     10.80 o 
   1  -3   6        0.71        1.50      0.74 o 
   2  -3   6      458.50      454.75      7.71 o 
   3  -3   6       48.90       49.94      4.77 o 
   4  -3   6      239.74      251.51     10.36 o 
   5  -3   6       53.24       50.40      3.07 o 
   6  -3   6       18.86       15.65      5.97 o 
  -6  -2   6      212.98      219.28      8.84 o 
  -5  -2   6        0.02        0.63      1.03 o 
  -4  -2   6      113.41      112.72      5.00 o 
  -3  -2   6     1026.09      996.03     23.34 o 
  -2  -2   6      681.30      737.99     38.93 o 
  -1  -2   6      398.08      313.59     10.01 o 
   0  -2   6       26.91       32.78      1.31 o 
   1  -2   6        0.03        0.16      0.46 o 
   2  -2   6        1.52        1.91      0.44 o 
   3  -2   6      407.49      378.01     12.74 o 
   4  -2   6        2.41        4.38      1.82 o 
   5  -2   6      117.40      124.56      6.45 o 
   6  -2   6        2.41        2.11      2.62 o 
  -7  -1   6      349.56      366.59     15.94 o 
  -6  -1   6       54.29       53.22      2.56 o 
  -5  -1   6       19.51       20.78      2.01 o 
  -4  -1   6        9.05       10.79      1.69 o 
  -3  -1   6        3.30        5.06      0.97 o 
  -2  -1   6        0.32        1.01      1.34 o 
  -1  -1   6     2069.79     2130.29     33.58 o 
   0  -1   6      359.16      360.27      6.49 o 
   1  -1   6      703.12      719.89      7.99 o 
   2  -1   6      450.28      511.79     10.00 o 
   3  -1   6       45.47       37.96      2.73 o 
   4  -1   6      100.51       94.89      5.53 o 
   5  -1   6        0.58        1.54      1.94 o 
   6  -1   6      418.89      435.02     30.30 o 
  -7   0   6       16.60       14.41      2.20 o 
  -6   0   6        0.58        0.59      0.99 o 
  -5   0   6      455.72      474.83     27.06 o 
  -4   0   6     1071.13     1078.35     49.95 o 
  -3   0   6       73.86       74.29      6.24 o 
  -2   0   6       78.28       93.99      6.24 o 
  -1   0   6        1.03        2.49      0.62 o 
   0   0   6       35.59       36.27      1.15 o 
   1   0   6       90.14       87.79      1.74 o 
   2   0   6      369.16      332.80     12.05 o 
   3   0   6       82.79       80.38      2.63 o 
   4   0   6      224.42      227.63      9.21 o 
   5   0   6        2.37        1.35      1.89 o 
  -7   1   6        4.89        5.77      2.66 o 
  -6   1   6        0.15        2.01      4.16 o 
  -5   1   6        1.63        1.86      4.68 o 
  -4   1   6      246.92      261.62     16.08 o 
  -3   1   6      476.46      495.23     21.01 o 
  -2   1   6     1464.40     1485.19     28.08 o 
  -1   1   6      782.12      648.49     14.28 o 
   0   1   6        0.02        0.44      0.39 o 
   1   1   6      828.61      891.89     19.37 o 
   2   1   6        2.37        4.26      0.89 o 
   3   1   6      780.54      815.09     23.59 o 
   4   1   6       33.39       33.18      1.85 o 
   5   1   6      349.49      381.14     24.35 o 
  -7   2   6      287.56      298.01     24.48 o 
  -6   2   6        6.76        8.39      5.38 o 
  -5   2   6       84.77       93.67     10.30 o 
  -4   2   6        5.28       10.69      6.56 o 
  -3   2   6        1.34        3.05      4.41 o 
  -2   2   6        0.96       -0.30      1.44 o 
  -1   2   6      485.91      454.87     10.41 o 
   0   2   6      174.75      162.76      4.32 o 
   1   2   6      414.42      438.39     19.07 o 
   2   2   6       19.31       21.16      1.14 o 
   3   2   6      253.19      253.86     12.78 o 
   4   2   6      722.89      747.42     13.27 o 
   5   2   6       19.68       17.71      2.40 o 
  -7   3   6       62.82       63.84      8.97 o 
  -6   3   6       88.26      101.96     10.90 o 
  -5   3   6      196.93      192.57     18.62 o 
  -4   3   6       79.53       82.50     10.84 o 
  -3   3   6       35.23       44.30      8.61 o 
  -2   3   6      152.47      154.79      6.60 o 
  -1   3   6       45.79       48.17      2.94 o 
   0   3   6      798.19      852.89     17.01 o 
   1   3   6       16.09       17.02      1.51 o 
   2   3   6      299.34      311.32     16.00 o 
   3   3   6       50.18       51.59      4.51 o 
   4   3   6       39.31       38.23      2.10 o 
  -7   4   6        7.94       12.02      6.17 o 
  -6   4   6        0.45        0.42      6.71 o 
  -5   4   6       18.37       13.92      8.40 o 
  -4   4   6      134.05      125.30     11.53 o 
  -3   4   6      194.51      186.11      9.70 o 
  -2   4   6       46.45       43.72      3.73 o 
  -1   4   6      483.59      513.76     17.66 o 
   0   4   6        3.40        2.65      1.23 o 
   1   4   6      183.37      167.77      2.58 o 
   2   4   6       46.55       45.16      3.24 o 
   3   4   6       30.98       29.99      2.82 o 
   4   4   6       11.90       12.77      2.60 o 
  -6   5   6       10.30       13.60      7.95 o 
  -5   5   6        8.17       13.30      8.89 o 
  -4   5   6        7.54        6.07      4.37 o 
  -3   5   6       33.18       35.79      3.48 o 
  -2   5   6      209.45      224.85     10.23 o 
  -1   5   6       61.29       61.70      4.09 o 
   0   5   6       51.53       46.22      3.30 o 
   1   5   6      161.59      161.82     12.37 o 
   2   5   6        3.92        4.83      4.47 o 
   3   5   6      134.84      140.70     11.22 o 
  -6   6   6      364.52      357.33     30.26 o 
  -5   6   6        5.40        9.74      7.58 o 
  -4   6   6       44.87       49.10      5.13 o 
  -3   6   6       45.25       36.51      5.09 o 
  -2   6   6        0.69        1.41      1.66 o 
  -1   6   6        0.60        1.03      1.30 o 
   0   6   6      286.39      284.95     12.57 o 
   1   6   6        5.21        4.00      2.98 o 
   2   6   6       84.16       68.66      4.35 o 
  -4   7   6      375.84      363.80     22.11 o 
  -3   7   6       42.18       45.58      5.57 o 
  -2   7   6        0.10        2.67      2.68 o 
  -1   7   6        0.00        1.18      1.96 o 
   0   7   6       53.12       49.61      4.73 o 
   0  -8   7        5.87        3.03      1.90 o 
   1  -8   7      289.60      272.40     15.03 o 
   2  -8   7       63.24       58.39      8.08 o 
  -2  -7   7       51.72       51.44      3.83 o 
  -1  -7   7      203.65      197.52     10.01 o 
   0  -7   7       47.60       46.01      2.78 o 
   1  -7   7        0.15        0.60      0.90 o 
   2  -7   7      160.27      165.74     13.97 o 
   3  -7   7      125.83      141.96     19.73 o 
   4  -7   7      155.43      167.43     16.83 o 
  -3  -6   7        0.39        0.40      2.29 o 
  -2  -6   7       43.49       44.12      3.61 o 
  -1  -6   7        5.74        5.19      2.78 o 
   0  -6   7      655.68      660.16     31.86 o 
   1  -6   7       11.92       14.28      3.64 o 
   2  -6   7      118.10      134.62      6.09 o 
   3  -6   7       13.43       10.90      5.63 o 
   4  -6   7      122.98      124.83     12.61 o 
  -4  -5   7      176.83      169.92     12.44 o 
  -3  -5   7       54.94       58.80      4.27 o 
  -2  -5   7       69.41       79.26      7.55 o 
  -1  -5   7       62.61       60.90      3.90 o 
   0  -5   7      114.53      121.49      5.67 o 
   1  -5   7       60.72       56.95      7.16 o 
   2  -5   7     1335.73     1443.43     49.05 o 
   3  -5   7       12.33       13.28      8.12 o 
   4  -5   7       17.20       13.16      1.74 o 
   5  -5   7      342.11      324.87     24.87 o 
  -5  -4   7      199.26      215.12     11.74 o 
  -4  -4   7      164.83      166.76      6.98 o 
  -3  -4   7       17.30       17.77      3.69 o 
  -2  -4   7       24.47       22.13      2.22 o 
  -1  -4   7        6.33        7.91      3.11 o 
   0  -4   7       59.23       53.10      4.11 o 
   1  -4   7      259.28      248.88      9.20 o 
   2  -4   7      160.02      162.39      4.99 o 
   3  -4   7      105.64      104.77      4.68 o 
   4  -4   7        6.04        7.02      1.35 o 
   5  -4   7       35.07       31.85      2.82 o 
  -6  -3   7      207.22      212.97     11.82 o 
  -5  -3   7       26.77       23.59      1.47 o 
  -4  -3   7       58.41       58.33      3.35 o 
  -3  -3   7      879.73      885.23     25.07 o 
  -2  -3   7     1021.92      984.30     48.87 o 
  -1  -3   7        0.05        0.47      1.26 o 
   0  -3   7      760.92      814.76     20.17 o 
   1  -3   7        7.04        8.21      1.04 o 
   2  -3   7      877.97      916.93     20.01 o 
   3  -3   7       53.38       55.81      3.25 o 
   4  -3   7       75.05       87.05      6.23 o 
   5  -3   7       20.38       15.47      2.57 o 
  -6  -2   7      117.57      115.61      5.45 o 
  -5  -2   7       22.58       19.81      1.42 o 
  -4  -2   7     1960.48     1896.85     57.36 o 
  -3  -2   7       13.54       14.68      1.12 o 
  -2  -2   7       34.82       32.43      4.07 o 
  -1  -2   7     1015.90     1040.87     35.53 o 
   0  -2   7      250.35      227.75     11.80 o 
   1  -2   7     1085.08     1128.29     51.61 o 
   2  -2   7      147.44      145.06      4.63 o 
   3  -2   7        0.57        0.24      1.00 o 
   4  -2   7      397.41      391.39     19.48 o 
   5  -2   7      376.81      380.91     17.81 o 
  -6  -1   7        6.47        6.86      2.40 o 
  -5  -1   7     1021.33     1037.40     26.54 o 
  -4  -1   7       95.32       98.30      4.31 o 
  -3  -1   7      262.79      268.38     22.37 o 
  -2  -1   7      352.52      385.31     15.84 o 
  -1  -1   7      205.83      246.58      3.41 o 
   0  -1   7        5.62        7.77      0.80 o 
   1  -1   7      913.93      939.37     18.18 o 
   2  -1   7        0.03        0.07      0.32 o 
   3  -1   7      234.30      238.59      9.59 o 
   4  -1   7        4.53        3.62      2.19 o 
   5  -1   7       10.23       10.85      1.80 o 
  -7   0   7       80.39       90.37      4.03 o 
  -6   0   7        6.73        8.53      1.58 o 
  -5   0   7       54.97       52.62      6.44 o 
  -4   0   7      779.05      814.18     39.50 o 
  -3   0   7      453.89      433.95     18.00 o 
  -2   0   7      429.82      365.44     15.38 o 
  -1   0   7        1.36        2.81      0.50 o 
   0   0   7       88.86       89.40      3.41 o 
   1   0   7       11.16       10.01      1.60 o 
   2   0   7      515.02      482.24     11.48 o 
   3   0   7       22.59       18.31      1.28 o 
   4   0   7       38.75       45.62      2.71 o 
   5   0   7        4.93        2.09      2.80 o 
  -7   1   7       34.88       33.93      2.71 o 
  -6   1   7       25.29       25.33      6.17 o 
  -5   1   7       14.91       14.49      4.30 o 
  -4   1   7       15.80       16.34      4.16 o 
  -3   1   7       13.63       18.96      6.94 o 
  -2   1   7     1584.24     1752.31     99.03 o 
  -1   1   7      429.49      408.05     14.78 o 
   0   1   7      897.42      875.92     21.24 o 
   1   1   7      135.98      140.43      4.01 o 
   2   1   7        0.44        0.25      0.44 o 
   3   1   7      117.15      118.88      4.74 o 
   4   1   7       25.55       27.55      1.72 o 
   5   1   7      270.10      299.34     21.27 o 
  -7   2   7        6.14        4.30      6.09 o 
  -6   2   7      160.39      147.39     11.98 o 
  -5   2   7      736.34      750.10     52.90 o 
  -4   2   7        8.54        9.72      7.53 o 
  -3   2   7        0.03        0.89      2.16 o 
  -2   2   7       79.90       73.28      6.64 o 
  -1   2   7      161.35      165.39      6.01 o 
   0   2   7        1.17        0.98      0.72 o 
   1   2   7      297.02      278.56      7.95 o 
   2   2   7        5.57        5.43      1.93 o 
   3   2   7       79.20       75.79      6.03 o 
   4   2   7        1.18        0.71      0.78 o 
  -7   3   7        0.68        6.46      5.30 o 
  -6   3   7       10.10       11.64      6.52 o 
  -5   3   7      191.05      214.05     19.68 o 
  -4   3   7      383.35      407.23     25.02 o 
  -3   3   7      996.52      986.20     47.09 o 
  -2   3   7      111.62      103.63      4.49 o 
  -1   3   7       11.56       13.83      5.32 o 
   0   3   7      945.57      940.12     25.12 o 
   1   3   7       57.57       55.23      3.08 o 
   2   3   7      403.28      403.57     27.32 o 
   3   3   7       39.66       38.47      2.65 o 
   4   3   7      128.34      129.63      7.57 o 
  -6   4   7       66.18       92.51     14.77 o 
  -5   4   7       16.77       20.72      8.46 o 
  -4   4   7       34.53       35.57      7.60 o 
  -3   4   7        0.37        0.03      1.29 o 
  -2   4   7      542.46      520.18     20.71 o 
  -1   4   7        7.12        7.62      3.81 o 
   0   4   7      105.38      107.85      4.68 o 
   2   4   7      347.59      353.37     13.53 o 
   3   4   7      345.51      336.61     22.72 o 
  -6   5   7      122.30      119.04     13.42 o 
  -5   5   7       15.54       12.05      6.12 o 
  -4   5   7        0.01       -0.76      2.01 o 
  -3   5   7       83.18       85.62      7.07 o 
  -2   5   7       49.81       49.51      3.52 o 
  -1   5   7      428.58      424.09     21.10 o 
   0   5   7       56.77       51.22      2.99 o 
   1   5   7       79.87       76.25      4.74 o 
   2   5   7       67.54       61.62      4.43 o 
  -5   6   7      104.14       88.73      9.60 o 
  -4   6   7       33.53       34.58      5.41 o 
  -3   6   7       21.92       27.06      3.09 o 
  -2   6   7       46.45       43.33      4.11 o 
  -1   6   7        1.86        1.41      2.23 o 
   0   6   7       63.21       67.06      7.57 o 
   1   6   7       88.72       86.77      5.16 o 
  -4   7   7       61.81       72.57      5.08 o 
  -3   7   7       37.97       34.50      3.61 o 
  -2   7   7       16.07       20.24      3.05 o 
  -1   7   7        0.27        1.23      2.33 o 
   0   7   7        9.29        7.01      7.35 o 
  -2  -7   8      141.56      142.10      8.42 o 
  -1  -7   8      294.91      247.68     19.56 o 
   0  -7   8        8.29        7.95      3.90 o 
   1  -7   8       18.35       16.19      2.52 o 
   2  -7   8       62.27       65.45      8.12 o 
   3  -7   8       19.83       20.20      9.73 o 
  -3  -6   8        4.92        3.07      2.53 o 
  -2  -6   8       82.22       78.63      6.54 o 
  -1  -6   8       12.82       16.29      2.55 o 
   0  -6   8      395.76      361.73     11.86 o 
   1  -6   8      117.40      126.92      5.21 o 
   2  -6   8      276.39      291.73     14.79 o 
   3  -6   8      202.52      206.71     18.73 o 
   4  -6   8       30.40       27.80      2.38 o 
  -4  -5   8      272.17      251.99     29.46 o 
  -3  -5   8        1.79        0.29      2.79 o 
  -2  -5   8      242.07      225.92     14.06 o 
  -1  -5   8       29.69       29.33      5.28 o 
   0  -5   8       22.56       23.11      5.93 o 
   1  -5   8      153.96      154.06     10.89 o 
   2  -5   8      325.90      340.33     18.40 o 
   3  -5   8      218.20      218.74      7.64 o 
   4  -5   8      125.83      117.65      7.28 o 
  -5  -4   8        0.66        0.53      1.88 o 
  -4  -4   8       38.47       37.27      3.11 o 
  -3  -4   8       71.00       78.56      5.65 o 
  -2  -4   8       21.78       22.47      3.90 o 
  -1  -4   8      430.79      438.58     19.02 o 
   0  -4   8       28.36       28.46      2.85 o 
   1  -4   8      331.07      343.07     10.53 o 
   2  -4   8       39.60       40.48      1.79 o 
   3  -4   8      139.47      148.22      8.25 o 
   4  -4   8       18.98       16.02      2.05 o 
   5  -4   8      559.70      571.80     32.54 o 
  -5  -3   8      156.02      162.83     16.86 o 
  -4  -3   8        0.87        1.73      1.98 o 
  -3  -3   8      510.30      517.29     27.96 o 
  -2  -3   8       33.58       35.30      5.12 o 
  -1  -3   8      336.38      324.37     21.07 o 
   0  -3   8        5.15        7.41      7.19 o 
   1  -3   8     1451.22     1507.39     47.25 o 
   2  -3   8       18.55       17.08      1.19 o 
   3  -3   8       38.92       36.69      3.51 o 
   4  -3   8      509.93      515.36     14.60 o 
   5  -3   8        3.21        2.15      2.53 o 
  -6  -2   8      266.16      274.63     15.11 o 
  -5  -2   8       34.62       33.76      1.86 o 
  -4  -2   8        0.16       -0.07      0.71 o 
  -3  -2   8        2.81        2.00      1.17 o 
  -2  -2   8       41.10       44.60      4.83 o 
  -1  -2   8        0.44        0.95      0.86 o 
   0  -2   8      323.60      324.33     16.07 o 
   1  -2   8      234.32      224.76      6.63 o 
   2  -2   8      180.48      179.41      5.28 o 
   3  -2   8       23.30       24.58      2.33 o 
   4  -2   8       70.59       67.28      3.12 o 
   5  -2   8       45.02       36.16      2.77 o 
  -6  -1   8       61.47       59.10      6.54 o 
  -5  -1   8       66.19       67.19      3.48 o 
  -4  -1   8     1213.78     1244.02     42.51 o 
  -3  -1   8      528.85      476.40     26.71 o 
  -2  -1   8        5.86        9.40      6.88 o 
  -1  -1   8      610.64      613.86     14.93 o 
   0  -1   8        1.37        1.90      0.46 o 
   1  -1   8      888.55      900.15     50.16 o 
   2  -1   8       48.41       46.11      2.28 o 
   3  -1   8      174.72      204.65     10.75 o 
   4  -1   8        3.36        0.77      1.05 o 
   5  -1   8       39.75       34.73      2.90 o 
  -6   0   8        4.84        6.21      1.76 o 
  -5   0   8     1089.96     1189.35     27.32 o 
  -4   0   8        6.66       10.28      4.24 o 
  -3   0   8      160.35      174.63     11.55 o 
  -2   0   8      344.67      344.39     15.26 o 
  -1   0   8      160.32      135.26      4.17 o 
   0   0   8      677.34      673.10     29.61 o 
   1   0   8       94.32       93.99      4.88 o 
   2   0   8       10.65       14.08      2.10 o 
   3   0   8      485.53      459.35     18.45 o 
   5   0   8      138.63      136.76     11.97 o 
  -7   1   8       34.46       31.29      3.04 o 
  -6   1   8      509.66      494.70     30.85 o 
  -5   1   8       21.02       13.79     14.90 o 
  -4   1   8       11.04        8.26      3.89 o 
  -3   1   8       92.70       96.98      8.90 o 
  -2   1   8       68.29       80.30      6.45 o 
  -1   1   8        8.44        6.78      5.79 o 
   0   1   8      615.96      581.57     19.44 o 
   1   1   8        1.08        0.98      1.07 o 
   2   1   8      229.25      237.08      8.93 o 
   3   1   8        0.32        0.34      0.61 o 
   4   1   8       36.77       38.31      3.39 o 
  -6   2   8        2.99        6.55      6.46 o 
  -5   2   8      230.54      234.66     22.47 o 
  -4   2   8      200.78      204.61     14.95 o 
  -3   2   8       85.16       75.71      7.60 o 
  -2   2   8       83.19       84.63      7.94 o 
  -1   2   8       14.20       14.38      1.73 o 
   0   2   8       16.88       19.56      1.83 o 
   1   2   8      335.52      332.89     17.24 o 
   2   2   8       21.76       21.73      1.52 o 
   3   2   8       54.75       54.72      2.75 o 
   4   2   8        0.29        0.53      0.77 o 
  -6   3   8       12.26       19.85      7.36 o 
  -5   3   8        1.50        5.04      6.85 o 
  -4   3   8        0.25       -0.41      4.56 o 
  -3   3   8      639.91      674.77     39.63 o 
  -2   3   8      306.99      315.13     12.05 o 
  -1   3   8      457.41      466.17     33.78 o 
   0   3   8       76.76       73.98      4.27 o 
   1   3   8        3.62        5.67      3.57 o 
   2   3   8      143.50      152.08      7.45 o 
   3   3   8       61.71       58.10      8.34 o 
  -6   4   8      206.66      226.46     21.22 o 
  -5   4   8       10.34        9.30      6.78 o 
  -4   4   8        1.50        1.51      5.44 o 
  -3   4   8       17.15       16.63      2.44 o 
  -2   4   8       51.06       58.49      4.36 o 
  -1   4   8        8.78        9.49      3.31 o 
   0   4   8      249.16      247.28     12.48 o 
   1   4   8        0.72        1.44      2.30 o 
   2   4   8       46.33       47.15      4.19 o 
   3   4   8       20.98       17.45      3.02 o 
  -6   5   8      138.24      133.30     14.76 o 
  -5   5   8      100.91      118.20     14.06 o 
  -4   5   8      308.21      316.98     19.36 o 
  -3   5   8       23.48       24.48      3.20 o 
  -2   5   8       14.49       11.48      2.16 o 
  -1   5   8      512.19      527.74     16.93 o 
   0   5   8       48.02       49.70      4.34 o 
   1   5   8      248.17      241.54     18.33 o 
   2   5   8       32.11       27.86      2.88 o 
  -5   6   8       11.24       15.94      6.47 o 
  -4   6   8        0.37        1.28      2.94 o 
  -3   6   8      230.56      233.06     12.69 o 
  -2   6   8       15.02       10.92      3.37 o 
  -1   6   8       66.87       65.94      6.78 o 
   0   6   8        5.98        6.29      6.29 o 
  -2   7   8      191.93      192.48     18.41 o 
  -1  -7   9      131.39      127.30      8.17 o 
   0  -7   9      318.38      282.10     17.10 o 
   1  -7   9      170.75      183.98     15.83 o 
   2  -7   9        9.00        8.66      9.33 o 
  -3  -6   9      233.56      234.76     14.88 o 
  -2  -6   9        3.35        2.75      2.19 o 
  -1  -6   9       16.16       15.30      2.96 o 
   0  -6   9      121.95      122.12      5.74 o 
   1  -6   9      249.08      255.47     14.17 o 
   2  -6   9       31.03       32.74      5.73 o 
   3  -6   9      217.50      208.00     18.59 o 
  -4  -5   9      203.77      192.51     16.62 o 
  -3  -5   9      102.40      106.21      7.44 o 
  -2  -5   9      605.36      600.04     21.59 o 
  -1  -5   9       17.49       17.59      2.91 o 
   0  -5   9       40.82       35.91      2.87 o 
   1  -5   9      161.41      161.08      5.91 o 
   2  -5   9        5.00        3.00      1.86 o 
   3  -5   9       44.64       43.50      2.43 o 
   4  -5   9       96.98      104.24      6.57 o 
  -5  -4   9       16.90       10.64      3.51 o 
  -4  -4   9       22.02       19.43      6.56 o 
  -3  -4   9      116.10      117.06      5.94 o 
  -2  -4   9       25.78       30.53      7.81 o 
  -1  -4   9      753.36      714.81     26.44 o 
   0  -4   9      332.52      327.47     16.38 o 
   1  -4   9      277.55      255.64     10.87 o 
   2  -4   9      419.06      432.26     25.21 o 
   3  -4   9      169.97      166.93      5.72 o 
   4  -4   9       18.14       13.39      2.00 o 
  -5  -3   9      403.18      420.77     19.95 o 
  -4  -3   9        0.24        0.74      1.38 o 
  -3  -3   9      500.08      503.50     37.36 o 
  -2  -3   9        3.79        6.37      4.39 o 
  -1  -3   9      116.56      114.84      7.94 o 
   0  -3   9      154.03      163.50     15.26 o 
   1  -3   9      906.04      947.72     91.80 o 
   2  -3   9       70.42       74.95      3.52 o 
   3  -3   9      106.77      108.48      4.95 o 
   4  -3   9       16.79       16.34      3.46 o 
  -6  -2   9        4.09        4.34      2.33 o 
  -5  -2   9       27.82       24.88      4.08 o 
  -4  -2   9      125.55      123.33     12.99 o 
  -3  -2   9       75.11       71.53      6.76 o 
  -2  -2   9      330.63      323.24     18.29 o 
  -1  -2   9        3.36        2.37      2.89 o 
   0  -2   9      807.74      779.32     47.41 o 
   1  -2   9      112.90      115.96      6.36 o 
   2  -2   9      155.51      165.48      5.71 o 
   3  -2   9      124.01      114.61      4.94 o 
   4  -2   9      471.84      481.79     10.95 o 
  -6  -1   9      126.80      123.96     14.45 o 
  -5  -1   9       21.97       23.17      1.69 o 
  -4  -1   9      664.14      649.94     31.03 o 
  -3  -1   9      111.60      105.27      8.17 o 
  -2  -1   9      678.36      717.35     22.87 o 
  -1  -1   9        7.45        8.52      1.27 o 
   0  -1   9     1341.19     1343.91     43.27 o 
   1  -1   9      109.54      113.65      5.03 o 
   2  -1   9      159.07      155.23      6.01 o 
   3  -1   9      448.59      487.30     15.05 o 
   4  -1   9        4.99        4.71      2.12 o 
  -6   0   9       28.01       27.58      2.22 o 
  -5   0   9       14.31       15.70      3.92 o 
  -4   0   9        7.28        3.72      5.19 o 
  -3   0   9       53.85       61.69      6.83 o 
  -2   0   9        5.50        5.10      0.65 o 
  -1   0   9      674.84      689.17     22.64 o 
   0   0   9       74.80       77.59      6.36 o 
   1   0   9      166.12      172.58     19.60 o 
   2   0   9        6.59        6.39      1.13 o 
   3   0   9        7.07        4.46      2.76 o 
   4   0   9       29.70       33.95      3.27 o 
  -6   1   9       86.08       76.90      8.10 o 
  -5   1   9      907.15      979.28     25.15 o 
  -4   1   9      384.54      416.37     31.28 o 
  -3   1   9       34.95       33.83      4.05 o 
  -2   1   9      159.32      168.86     14.89 o 
  -1   1   9       17.27       20.44      4.29 o 
   0   1   9      793.78      858.72     39.77 o 
   1   1   9        3.20        3.93      3.61 o 
   2   1   9       95.48      108.97      5.29 o 
   3   1   9        0.01        0.12      0.59 o 
   4   1   9       21.47       19.26      2.11 o 
  -6   2   9      649.78      658.21     35.14 o 
  -5   2   9       11.08       13.95      6.30 o 
  -4   2   9      306.74      300.58     29.00 o 
  -3   2   9       80.76       83.41      7.65 o 
  -2   2   9      203.85      189.00     12.24 o 
  -1   2   9       59.20       53.02      5.66 o 
   0   2   9        0.08        2.19      1.62 o 
   1   2   9       19.95       23.29      2.13 o 
   2   2   9      587.37      575.04     20.16 o 
   3   2   9      237.55      255.04     15.30 o 
  -6   3   9        0.29        0.58      6.90 o 
  -5   3   9        1.76        0.24      2.39 o 
  -4   3   9       49.38       50.42      6.79 o 
  -3   3   9        3.44        3.20      3.93 o 
  -2   3   9       86.02       81.16      5.90 o 
  -1   3   9      283.65      275.99     20.67 o 
   0   3   9        5.84        5.33      2.95 o 
   1   3   9       36.54       37.10      6.13 o 
   2   3   9        5.92        5.02      4.58 o 
   3   3   9       50.59       48.16      3.64 o 
  -6   4   9      106.65      111.85     13.37 o 
  -5   4   9      125.79      150.02     14.96 o 
  -4   4   9        1.51        6.24      6.21 o 
  -3   4   9       77.53       63.63      7.65 o 
  -2   4   9       20.83       19.51      2.87 o 
  -1   4   9      137.95      128.52      7.36 o 
   0   4   9       52.79       56.12      3.67 o 
   1   4   9       13.79       11.78      8.93 o 
   2   4   9       15.18       12.00      2.80 o 
  -5   5   9        0.00        0.14      4.46 o 
  -4   5   9      374.00      390.12     28.66 o 
  -3   5   9       56.91       53.57      3.93 o 
  -2   5   9      111.83      117.11      5.61 o 
  -1   5   9       19.82       19.51      3.19 o 
   0   5   9        3.13        2.19      2.77 o 
   1   5   9       31.49       33.25      3.90 o 
  -4   6   9        0.10        1.71      2.15 o 
  -3   6   9       27.72       29.97      3.25 o 
  -2   6   9        2.58        2.37      2.62 o 
  -1   6   9       36.48       44.71      5.05 o 
  -2  -6  10       85.87       75.38      4.65 o 
  -1  -6  10       19.62       22.45      2.69 o 
   0  -6  10       18.40       14.39      3.10 o 
   1  -6  10       10.71        7.90      8.90 o 
   2  -6  10        0.73        1.96      2.34 o 
  -3  -5  10      158.69      156.75     10.31 o 
  -2  -5  10       73.46       71.85      5.82 o 
  -1  -5  10      516.44      434.89     13.62 o 
   0  -5  10      146.29      149.80      6.86 o 
   1  -5  10        0.42       -0.25      0.98 o 
   2  -5  10      110.88      106.37     10.39 o 
   3  -5  10       17.87       12.26     13.04 o 
  -4  -4  10       90.51       94.71      7.51 o 
  -3  -4  10        3.11        3.48      3.07 o 
  -2  -4  10        0.08        1.54      2.92 o 
  -1  -4  10       48.12       42.38      4.28 o 
   0  -4  10      310.45      319.13     16.45 o 
   1  -4  10       18.68       16.54      2.80 o 
   2  -4  10      270.36      281.33     15.24 o 
   3  -4  10       18.51       19.48      3.02 o 
   4  -4  10        3.82        3.10      2.46 o 
  -5  -3  10      150.94      145.11     10.19 o 
  -4  -3  10      108.82      119.30     10.71 o 
  -3  -3  10      430.23      408.20     19.09 o 
  -2  -3  10        4.99        3.43      5.70 o 
  -1  -3  10       29.35       18.33     16.75 o 
   0  -3  10      187.19      177.96     18.82 o 
   1  -3  10       16.39       16.57      3.85 o 
   2  -3  10       87.80       84.25      2.51 o 
   3  -3  10      193.41      206.08     10.14 o 
   4  -3  10        1.68        1.93      1.66 o 
  -5  -2  10        0.03       -0.02      2.31 o 
  -4  -2  10       20.66       21.48      4.57 o 
  -3  -2  10       22.32       33.70      4.16 o 
  -2  -2  10      661.45      653.12     35.97 o 
  -1  -2  10      239.55      229.10     16.64 o 
   0  -2  10      330.13      307.95     19.70 o 
   1  -2  10      563.56      577.90     21.33 o 
   2  -2  10      327.83      334.32     16.64 o 
   3  -2  10        3.92        2.37      2.09 o 
   4  -2  10      110.31      108.75     10.11 o 
  -6  -1  10      245.22      233.98     20.27 o 
  -5  -1  10        9.52        5.83      6.05 o 
  -4  -1  10      347.72      331.54     16.13 o 
  -3  -1  10        1.72        2.88      4.14 o 
  -2  -1  10       85.60       78.63      6.41 o 
  -1  -1  10      114.12      121.96      8.23 o 
   0  -1  10     1119.72     1170.65     58.16 o 
   1  -1  10       26.79       28.96      4.58 o 
   2  -1  10      122.61      115.72      6.72 o 
   3  -1  10       58.02       62.99      2.91 o 
   4  -1  10      271.82      252.48     19.24 o 
  -6   0  10       66.88       66.98      6.91 o 
  -5   0  10       12.98       10.66      8.04 o 
  -4   0  10       23.12       22.49     15.05 o 
  -3   0  10      133.56      116.87      9.18 o 
  -2   0  10        1.90        1.82      1.98 o 
  -1   0  10      560.22      544.12     29.25 o 
   0   0  10       58.38       63.65      5.37 o 
   1   0  10      165.23      187.69     27.93 o 
   2   0  10      185.49      186.55      6.41 o 
   3   0  10      427.32      397.57     27.60 o 
   4   0  10        8.58        4.87      2.72 o 
  -5   1  10      629.20      600.32     26.59 o 
  -4   1  10       34.53       25.95      5.33 o 
  -3   1  10      292.65      281.50     21.40 o 
  -2   1  10        1.28        0.80      2.02 o 
  -1   1  10      946.38     1001.33     50.69 o 
   0   1  10      135.41      144.50      8.99 o 
   1   1  10      118.81      128.25     11.07 o 
   2   1  10      442.30      411.30     16.69 o 
   3   1  10        0.05        0.22      0.90 o 
  -6   2  10        2.92        3.55      5.00 o 
  -5   2  10        0.46        3.71      4.38 o 
  -4   2  10        7.72       12.35      3.90 o 
  -3   2  10        5.49        3.42      3.03 o 
  -2   2  10      511.56      467.39     37.94 o 
  -1   2  10       85.34       87.02      8.32 o 
   0   2  10      236.54      228.47     11.96 o 
   1   2  10        3.46        2.06      1.50 o 
   2   2  10        1.22        2.34      1.43 o 
   3   2  10       61.34       51.05      4.78 o 
  -6   3  10      429.55      437.93     34.95 o 
  -5   3  10      150.96      135.68     12.98 o 
  -4   3  10       26.61       22.24     15.15 o 
  -3   3  10       98.97      101.94      8.45 o 
  -2   3  10        0.01        1.64      2.41 o 
  -1   3  10      598.26      565.56     30.30 o 
   0   3  10       23.85       25.72      2.13 o 
   1   3  10      101.84       95.69      7.45 o 
   2   3  10       24.40       22.95      2.81 o 
  -5   4  10      156.24      147.86     14.80 o 
  -4   4  10       20.40       17.24      5.18 o 
  -3   4  10      112.10      114.96      9.01 o 
  -2   4  10        0.28        0.37      1.54 o 
  -1   4  10        0.41        1.28      1.23 o 
   0   4  10       69.71       68.40      5.47 o 
   1   4  10      536.93      536.12     37.00 o 
  -4   5  10        2.14       -0.05      6.93 o 
  -3   5  10       28.86       31.40      4.96 o 
  -2   5  10      182.55      192.56     16.40 o 
  -1   5  10       17.06       10.55     10.53 o 
   0   5  10        5.70        5.46      7.45 o 
  -1  -6  11      113.12      122.07      7.85 o 
   0  -6  11        2.68        4.86      3.73 o 
   1  -6  11       13.12       12.95      6.77 o 
  -3  -5  11        5.65        4.46      3.64 o 
  -2  -5  11       18.53       15.00      3.34 o 
  -1  -5  11      306.33      291.01     14.76 o 
   0  -5  11       36.09       35.68      5.18 o 
   1  -5  11      269.37      277.34     20.73 o 
   2  -5  11        0.55        1.34      2.44 o 
  -4  -4  11      205.30      217.14     13.44 o 
  -3  -4  11       12.48       15.74      3.23 o 
  -2  -4  11        0.10        1.02      4.18 o 
  -1  -4  11        2.22        1.16      2.33 o 
   0  -4  11      143.54      142.69      7.01 o 
   1  -4  11       25.56       29.22      2.93 o 
   2  -4  11      597.26      659.97     18.75 o 
   3  -4  11        3.11        2.47      3.26 o 
  -4  -3  11      326.55      347.12     24.14 o 
  -3  -3  11       80.14       86.78      7.67 o 
  -2  -3  11      970.36      967.65     21.41 o 
  -1  -3  11       11.97       10.22      8.38 o 
   0  -3  11       13.16        9.69     11.16 o 
   1  -3  11      198.27      218.04     16.07 o 
   2  -3  11        0.70        1.13      1.96 o 
   3  -3  11      311.37      319.01     27.94 o 
  -5  -2  11       51.16       49.84      6.09 o 
  -4  -2  11       37.71       40.22      7.23 o 
  -3  -2  11       57.59       53.02      5.73 o 
  -2  -2  11        5.88        6.09      6.42 o 
  -1  -2  11      436.15      479.31     34.21 o 
   0  -2  11       11.48       15.85      8.94 o 
   1  -2  11      108.26      116.20     10.31 o 
   2  -2  11       16.83       15.57      1.41 o 
   3  -2  11       37.42       36.91      2.24 o 
  -5  -1  11      107.16      108.53     21.78 o 
  -4  -1  11      298.34      291.48     15.53 o 
  -3  -1  11        1.27        2.69      2.76 o 
  -2  -1  11      110.99      105.74      9.73 o 
  -1  -1  11       45.27       53.43      5.00 o 
   0  -1  11       20.03       18.62     10.24 o 
   1  -1  11       36.94       30.16      4.39 o 
   2  -1  11      113.10      119.55      6.77 o 
   3  -1  11        5.96        4.46      3.28 o 
  -5   0  11       16.27       17.82     14.20 o 
  -4   0  11       84.60       87.08      7.08 o 
  -3   0  11      287.88      279.22     21.56 o 
  -2   0  11      137.61      141.56     12.37 o 
  -1   0  11      107.41       95.32      8.67 o 
   0   0  11      936.43     1002.41     67.97 o 
   1   0  11      211.22      235.03     14.02 o 
   2   0  11        1.63        0.86      1.75 o 
   3   0  11       72.27       72.01      7.27 o 
  -5   1  11      122.98      105.97     10.74 o 
  -4   1  11        3.58        2.73      4.61 o 
  -3   1  11      178.74      180.30     11.23 o 
  -2   1  11        0.04        0.14      1.86 o 
  -1   1  11      600.22      640.44     44.06 o 
   0   1  11        5.42        5.76      4.39 o 
   1   1  11       21.49       15.38     10.42 o 
  -5   2  11       22.02       23.64      4.84 o 
  -4   2  11        1.22        1.51      3.13 o 
  -3   2  11        6.87        5.03      4.46 o 
  -2   2  11      287.02      272.65     13.48 o 
  -1   2  11      105.36      112.59      7.46 o 
   0   2  11       19.23       21.37      2.66 o 
   1   2  11       78.86       77.80      4.76 o 
   2   2  11      269.92      268.13     19.39 o 
  -5   3  11        2.71        4.72      4.37 o 
  -4   3  11      112.70      117.40     21.55 o 
  -3   3  11        3.06        3.18      2.17 o 
  -2   3  11      255.25      238.87     14.39 o 
  -1   3  11       33.64       30.29      2.59 o 
   0   3  11       69.93       72.81      3.39 o 
   1   3  11      173.21      179.96     14.09 o 
  -4   4  11        4.27        5.54      3.84 o 
  -3   4  11      230.98      248.88     19.11 o 
  -2   4  11       46.19       43.23      3.93 o 
  -1   4  11       84.77       84.38      6.69 o 
   0   4  11        0.68        0.02      2.26 o 
  -3   5  11        8.24        9.43      3.27 o 
  -2   5  11      178.44      178.53     10.46 o 
  -2  -5  12       23.32       17.15      3.31 o 
  -1  -5  12       30.28       38.28      3.27 o 
   0  -5  12       88.12       90.71      4.89 o 
   1  -5  12      227.15      227.26     28.25 o 
  -3  -4  12      109.81      121.20      8.00 o 
  -2  -4  12      149.98      153.33      9.35 o 
  -1  -4  12        0.05        1.66      2.28 o 
   0  -4  12        7.05        6.92      2.49 o 
   1  -4  12       10.61       11.84      8.14 o 
   2  -4  12      140.95      150.77     13.94 o 
  -4  -3  12        5.48        4.26      5.22 o 
  -3  -3  12       16.66        9.85     10.38 o 
  -2  -3  12      377.67      336.07     26.20 o 
  -1  -3  12       70.60       67.87     20.50 o 
   0  -3  12      439.80      514.72     20.20 o 
   1  -3  12        3.57        3.70      2.90 o 
   2  -3  12        2.59        1.40      3.46 o 
  -4  -2  12        8.30        6.79      9.84 o 
  -3  -2  12        0.40        2.11      2.90 o 
  -2  -2  12        2.11       -0.24      2.03 o 
  -1  -2  12      265.18      261.57     15.73 o 
   0  -2  12       51.16       51.78      8.16 o 
   1  -2  12      972.89     1037.81     26.09 o 
   2  -2  12       52.35       45.89      7.46 o 
  -5  -1  12      277.85      250.56     20.71 o 
  -4  -1  12       42.13       43.11      5.42 o 
  -3  -1  12      815.64      760.27     20.45 o 
  -2  -1  12        1.39        2.06      2.58 o 
  -1  -1  12        4.21        5.37      4.56 o 
   0  -1  12      251.18      237.68     23.87 o 
   1  -1  12        8.89       11.03      7.25 o 
   2  -1  12      269.36      270.48     22.90 o 
  -5   0  12        7.79        4.53      6.10 o 
  -4   0  12       44.16       39.95      5.72 o 
  -3   0  12       10.47        8.18     11.43 o 
  -2   0  12      422.78      442.07     19.79 o 
  -1   0  12       42.35       35.04      3.90 o 
   0   0  12       61.86       68.59      5.49 o 
   1   0  12        1.88        1.42      3.30 o 
  -5   1  12      248.51      285.91     23.86 o 
  -4   1  12        0.48        0.72      3.64 o 
  -3   1  12       67.07       61.00      7.01 o 
  -2   1  12       32.31       31.33      4.18 o 
  -1   1  12        2.90        3.48      3.50 o 
   0   1  12        0.15        0.28      1.27 o 
   1   1  12       71.37       58.80      7.64 o 
  -4   2  12      168.13      160.71     13.60 o 
  -3   2  12      124.94      133.01     11.57 o 
  -2   2  12        5.89        6.24      2.52 o 
  -1   2  12      827.27      823.18     26.49 o 
   0   2  12      184.41      213.89     15.21 o 
  -4   3  12      144.71      151.04     14.17 o 
  -3   3  12        9.29        6.41      3.85 o 
  -2   3  12      389.71      372.99     31.15 o 
  -1   3  12       19.11       17.22      3.13 o 
   0   3  12        5.03        2.88      3.50 o 
  -3   4  12      174.53      154.30     13.68 o 
  -2   4  12      111.20      118.01     11.16 o 
  -1  -4  13      268.65      262.57     15.77 o 
   0  -4  13        1.08        2.01      3.84 o 
  -3  -3  13       14.25        9.75     10.97 o 
  -2  -3  13       54.12       75.80      6.86 o 
  -1  -3  13       13.78       12.12      9.13 o 
   0  -3  13      137.72      151.47     14.49 o 
   1  -3  13        9.99       10.83      8.02 o 
  -3  -2  13       43.17       42.60      5.31 o 
  -2  -2  13       26.54       16.82     13.55 o 
  -1  -2  13        3.63        2.16      3.08 o 
   0  -2  13       17.86       19.37     13.95 o 
   1  -2  13       93.98       83.87      7.43 o 
  -4  -1  13        1.37        4.01      3.19 o 
  -3  -1  13      412.52      419.89     28.81 o 
  -2  -1  13       13.78       13.85     10.80 o 
  -1  -1  13      233.20      230.17     16.93 o 
   0  -1  13        0.00        1.55      4.31 o 
   1  -1  13        1.09        1.45      1.60 o 
  -4   0  13       18.14       11.95     12.93 o 
  -3   0  13        9.95        6.53      3.22 o 
  -2   0  13      177.98      198.39     15.20 o 
  -1   0  13       75.25       76.43      9.90 o 
   0   0  13      761.75      729.65     21.58 o 
   1   0  13       26.77       13.85      9.97 o 
  -4   1  13      401.39      379.90     29.46 o 
  -3   1  13        4.60        4.45      4.26 o 
  -2   1  13       28.76       30.88      4.76 o 
  -1   1  13       61.13       68.59      5.99 o 
  -3   2  13      132.02      125.30     11.67 o 
  -2   2  13       20.44       16.35      3.77 o 
  -1  -2  14       10.76       11.06      9.90 o 
  -2  -1  14        0.94        0.51      1.34 o 
  -1  -1  14      126.76      157.64     13.80 o 
  -2   0  14       27.01       24.46      4.34 o 
  -1   0  14       41.11       53.39      5.55 o 
                                                 
